# Supplementary material for: Parental attitudes and perceptions associated with childhood vaccine exemptions in high-exemption schools
Source: PLoS One. 2018 Jun 14;13(6):e0198655. doi: 10.1371/journal.pone.0198655 (PMC6002085; doi:10.1371/journal.pone.0198655)
Supplement: S1 Data — (XLSX) [file pone.0198655.s001.xlsx]

## Sheet: Sheet1
ID	EverDelay	EverNotGet	NewAllShots	SchedGood	TooManyShots	IllnessSevere	NaturalImmunity	FewerShots	TrustInfo	DiscussDoc	SeriousSE	NotSafe	NotPrevent	Hesitant	TrustDoc	DocType	KnownSevereReact	KnownGotDisease	EverExempt	ExemptReason	HowObtain	Gender	Age	White	Black	Asian	AIAN	Hispanic	Other	OtherText	Marital	Income	Employed	SpEmployed	Educ	SpEduc	Insurance	Children
RespondentID	Have you ever delayed having your child get a shot for reasons other than illness or allergy?	Have you ever decided not to have your child get a shot for reasons other than illness or allergy?	If you had another infant today, would you want him/her to get all the recommended shots?	On a scale from 0-10, how sure are you that following the recommended shot schedule is a good idea for your child? -	On a scale of 1-5, where 1 is ‘strongly disagree’ and 5 is ‘strongly agree’, how much do you agree with the following statements? Check one per question. - Children get more shots than are good for them.	On a scale of 1-5, where 1 is ‘strongly disagree’ and 5 is ‘strongly agree’, how much do you agree with the following statements? Check one per question. - I believe that many of the illnesses shots prevent are severe.	On a scale of 1-5, where 1 is ‘strongly disagree’ and 5 is ‘strongly agree’, how much do you agree with the following statements? Check one per question. - It is better for my child to develop immunity by getting sick than to get a shot.	On a scale of 1-5, where 1 is ‘strongly disagree’ and 5 is ‘strongly agree’, how much do you agree with the following statements? Check one per question. - It is better for children to get fewer shots at the same time.	On a scale of 1-5, where 1 is ‘strongly disagree’ and 5 is ‘strongly agree’, how much do you agree with the following statements? Check one per question. - I trust the information I receive about shots.	On a scale of 1-5, where 1 is ‘strongly disagree’ and 5 is ‘strongly agree’, how much do you agree with the following statements? Check one per question. - I am able to openly discuss my concerns about shots with my child’s doctor.	On a scale of 1-5, where 1 is not at all concerned and 5 is extremely concerned, rate your concern about the following. Check one per question. - How concerned are you that your child might have a serious side effect from a shot?	On a scale of 1-5, where 1 is not at all concerned and 5 is extremely concerned, rate your concern about the following. Check one per question. - How concerned are you that any one of the childhood shots might not be safe?	On a scale of 1-5, where 1 is not at all concerned and 5 is extremely concerned, rate your concern about the following. Check one per question. - How concerned are you that a shot might not prevent the disease?	Overall, how hesitant about childhood shots would you consider yourself to be? -	All things considered, how much do you trust your child’s doctor? (choose one or choose no doctor, if no doctor) -	What type of doctor do you visit?	Have you ever known anyone who had a severe reaction to a shot? By severe we mean a reaction that made them get medical help.	Have you ever known anyone who got a disease that they could have gotten a shot for?	Have you ever taken a non-medical exemption for any or all of your children’s shots?	If you have taken a non-medical exemption for your children’s shots, what was your primary reason?	If you have taken a non-medical exemption for your children’s shots, how did you obtain it?	What is your gender?	What is your age? - Open-Ended Response	What is your race/ethnicity (check all that apply) - White	What is your race/ethnicity (check all that apply) - Black/African American	What is your race/ethnicity (check all that apply) - Asian/Pacific-islander	What is your race/ethnicity (check all that apply) - American Indian/Alaskan Native	What is your race/ethnicity (check all that apply) - Hispanic or Latino	What is your race/ethnicity (check all that apply) - Other (please specify)	What is your race/ethnicity (check all that apply) - Other (please specify)	What is your marital status?	What is your total annual household income range?	Are you employed?	If you have a spouse or partner living with you, are they employed?	What is the highest level of education you have completed?	What is the highest level of education for your spouse/partner living with you?	Do you have medical insurance that covers your child's shots?	How many children live with you more than half the time? - Open-Ended Response
2367804691	1	1	0	0	5	2	4	5	1	5	4	4	4	Very hesitant	10			No	1	I do not believe my child should get shots	The school office offered the form without me asking	Female	47	White			American Indian/Alaskan Native	Hispanic or Latino			Married	$75,000-99,999			Associate's degree	Associate's degree	Yes, private insurance	3
2367790709	0	1	0	3	5	5	4	4	1	5	4	4	4	Very hesitant	10		1	No	1	I do not believe my child should get shots	I requested the paperwork from the school office	Female	27	White							Never married	$35,000-49,999			Associate's degree	No spouse/partner living with me	Yes, public insurance	1
2367761752	0	1	1	9	3	5	2	4	3	4	5	5	5	Somewhat hesitant	8		1	No	0			Female	40	White							Married	$75,000-99,999			Associate's degree	Bachelor's degree	Yes, private insurance	3
2367738300	1	1	0	5	5	2	4	4	2	4	5	5	4	Very hesitant	5		1	No	1	I do not believe my child should get shots	I requested the paperwork from the school office	Female	36	White							Not married, but living with partner	Less than $35,000			Associate's degree	Some college, but no degree	Yes, private insurance	3
2367726977	1	1	0	0	5	2	5	4	1	2	5	5	5	Very hesitant	3		1	No	1	I do not believe my child should get shots	I researched and downloaded a form from the Internet	Female	39	White							Married	$100,000 or greater			Associate's degree	Bachelor's degree	Yes, private insurance	4
2367719908	0	1	1	4	2	4	4	3	2	5	3	4	4	Somewhat hesitant	10		0	No	1	I lost my child’s shot records	I requested the paperwork from the school office	Female	27	White							Not married, but living with partner	Less than $35,000			Some college, but no degree	Associate's degree	Yes, private insurance	5
2367636859	1	0	9	0	5	3	3	5	2	4	4	4	2	Very hesitant	7		1	No	1	I do not believe my child should get shots	I requested the paperwork from the school office	Female	32	White							Never married	$35,000-49,999			Bachelor's degree	No spouse/partner living with me	Yes, private insurance	1
2367616907	1	1	0	3	5	2	4	1	1	3	5	5	5	Very hesitant	6		1	No	1	I do not believe my child should get shots	I requested the paperwork from the school office	Female	36	White							Not married, but living with partner	Less than $35,000			Associate's degree	Some college, but no degree	Yes, private insurance	3
2367613162	1	1	1	7	2	2	3	3	2	5	4	4	4	Somewhat hesitant	10		0	Yes, they didn't need a doctor	1	I did not have time to go to the doctor to get updated shots	I requested the paperwork from the school office	Female	27		Black/African American						Never married	Less than $35,000			Some college, but no degree	Associate's degree	Yes, private insurance	5
2367610688	1	1	1	5	4	3	4	4	2	2	5	5	5	Somewhat hesitant	9		1	No	1			Female	35	White							Married	$35,000-49,999			Some college, but no degree	High school graduate or GED	Yes, public insurance	6
2367590683	0	0	0	0	5	5	2	4	3	5	5	5	5	Very hesitant	9		1	No	1	I do not believe my child should get shots	I requested the paperwork from the school office	Female		White							Divorced or separated	$50,000-74,999			Bachelor's degree		Yes, private insurance	2
2367585422	0	0	1	5	2	4	3	3	4	4	3	3	3	Not too hesitant	5		0	No	1
2367582278	0	1	1	8	3	4	3	4	3	4	5	5	5	Somewhat hesitant	10		1	No	0			Female	39			Asian/Pacific-islander					Divorced or separated	$35,000-49,999			Some college, but no degree	No spouse/partner living with me	Yes, private insurance	1
2367566563	1	0	1	4	2	4	2	3	4	4	3	5	3	Not too hesitant	6		0	No	1	I did not have time to go to the doctor to get updated shots	I requested the paperwork from the school office	Male	8	White							Married	$35,000-49,999			Some college, but no degree	Some college, but no degree	Yes, public insurance	3
2367558732	1	1	1		5	4	4	5	1	5	5	5	5	Very hesitant	No doctor		1	Yes, they didn't need a doctor	1	I do not believe my child should get shots	I researched and downloaded a form from the Internet	Female	42	White					Other (please specify)	Adopted	Married	Less than $35,000			Some college, but no degree	Graduate or professional degree	No	1
2363811890	1	1	0	4	2	5	2	5	5	4	4	2	2	Not too hesitant	7	M.D.	0	No	0			Female	48	White							Married	$35,000-49,999	1	1	Graduate or professional degree	Some college, but no degree	Yes, private insurance	1
2357973087	1	1	0	0	5	3	5	3	1	5	5	5	5	Very hesitant	No doctor	I do not have a doctor	0	Yes, they didn't need a doctor	1	I do not believe my child should get shots	I requested the paperwork from the school office	Female	36			Asian/Pacific-islander					Married	$50,000-74,999	1	1	Bachelor's degree	Associate's degree	No	3
2354847341	1	1	0	0	5	2	5	5	1	4	5	5	5	Very hesitant	8	M.D.	1	No	1	I do not believe my child should get shots	I requested the paperwork from the school office	Female	28	White							Divorced or separated	$35,000-49,999	1	9	Associate's degree	No spouse/partner living with me	Yes, private insurance	2
2353567058	1	1	0	0	5	4	3	5	2	2	4	4	4	Somewhat hesitant	5	M.D.	1	Yes, they needed a doctor	1		I requested the paperwork from the school office	Female	32	White							Married	$75,000-99,999	1	1	Graduate or professional degree	Some college, but no degree	Yes, private insurance	2
2353032574	1	1	1	6	4	4	2	4	1	5	4	4	2	Somewhat hesitant	9	M.D.	0	No	0			Female							Other (please specify)	of the human race	Married	$50,000-74,999	1	1	Associate's degree	Some college, but no degree	Yes, private insurance	2
2352871284	1	1	0	0	5	1	5	5	1	5	5	5	5	Very hesitant	5	M.D.	1	Yes, they didn't need a doctor	1	I do not believe my child should get shots	I researched and downloaded a form from the Internet	Male	32	White							Married	$35,000-49,999	1	1	Associate's degree	Associate's degree	Yes, private insurance	2
2352094460	1	0	1	8	4	5	1	4	2	5	1	2	1	Not at all hesitant	6	I do not have a doctor	0	Yes, they were hospitalized	1	I lost my child’s shot records	I requested the paperwork from the school office	Male	38	White							Divorced or separated	$100,000 or greater	1	1	Graduate or professional degree	Bachelor's degree	Yes, private insurance	2
2352052919	1	1	0	3	5	4	4	5	2	5	5	5	5	Very hesitant	9	Naturopath	1	Yes, they didn't need a doctor	1	I do not believe my child should get shots	I requested the paperwork from the school office	Female	41	White							Divorced or separated	$50,000-74,999	1	9	Graduate or professional degree	No spouse/partner living with me	Yes, private insurance	1
2351944624	1	1	1	2	2	5	2	4	4	4	1	1	2	Somewhat hesitant	8	D.O.	0	Yes, they didn't need a doctor	0			Male	36	White							Married	Less than $35,000	1	1	Bachelor's degree	Some college, but no degree	Yes, public insurance	1
2351938430	1	1	0	2	4	4	2	5	2	4	4	4	2	Somewhat hesitant	7		0	Yes, they didn't need a doctor				Male	50						Other (please specify)	Human	Divorced or separated	$100,000 or greater	1	9	Associate's degree		Yes, private insurance
2367722838		1	0		4	1	3	3	1	4	1	1	1	Not at all hesitant	5		1		0			Female	42					Hispanic or Latino			Never married	Less than $35,000			Associate's degree		Yes, private insurance	2
2351935592	1	1	0	2	4	4	4	5	2	5	5	4	4	Somewhat hesitant	9	M.D.	1	Yes, they didn't need a doctor	1	I do not believe my child should get shots	I requested the paperwork from the school office	Female	48	White							Divorced or separated	$35,000-49,999	1	9	Associate's degree	No spouse/partner living with me	Yes, private insurance	2
2351863283	1	1	0	2	5	5	4	5	1	4	5	5	4	Very hesitant	8	M.D.	0	No	1	I do not believe my child should get shots	The school office offered the form without me asking	Male	39	White							Married	$50,000-74,999	1	1	Bachelor's degree	Some college, but no degree	Yes, private insurance	2
2351785652	1	1	0	8	4	4	3	5	2	3	5	5	3	Very hesitant	8	M.D.	0	No	1	I do not believe my child should get shots	I requested the paperwork from the school office	Female	37					Hispanic or Latino			Married	$100,000 or greater	0	1	Bachelor's degree	Graduate or professional degree	Yes, private insurance	2
2115195250	1	1		0	5	2	2	5		3	5	5	3	Very hesitant	No doctor		0	No	1	I do not believe my child should get shots	I researched and downloaded a form from the Internet	Female	34	White							Married	$35,000-49,999			Bachelor's degree	Some college, but no degree	Yes, private insurance	1
2077850747	1	1	1	5	2	5	2	4	3	5	4	4	2	Somewhat hesitant	9		1	Yes, they needed a doctor	0			Female	30	White							Married	$75,000-99,999			Bachelor's degree	Graduate or professional degree	Yes, private insurance	1
2077199733	1	1	9	0	5	4	5	5	1	5	5	5	5	Very hesitant	10		1	Yes, they didn't need a doctor	0			Female	39	White							Married	$75,000-99,999			Some college, but no degree	Bachelor's degree	Yes, private insurance	2
2071451071	1	1	0	3	4	4	3	4	2	3	3	5	3	Somewhat hesitant	5		0	No	1	I do not believe my child should get shots	The school office offered the form without me asking	Female	44	White							Married	$50,000-74,999			Graduate or professional degree	Bachelor's degree	Yes, private insurance	2
2061033069	1	1	0	0	5	4	3	5	2	4	5	5	5	Very hesitant	6		1	No	1	I do not believe my child should get shots	I researched and downloaded a form from the Internet	Female	40	White							Married	$35,000-49,999			Bachelor's degree	High school graduate or GED	Yes, public insurance	1
2061016264	0	1	0	0	5	1	5	5	1	2	4	5	4	Very hesitant	3		1	Yes, they didn't need a doctor	1	I do not believe my child should get shots	I researched and downloaded a form from the Internet	Female	41	White							Married	$50,000-74,999			Associate's degree	High school graduate or GED	Yes, private insurance	1
2060944241	1	1	0	0	1	2	4	4	4	4	5	5	5	Very hesitant	8		1	Yes, they were hospitalized	1	I do not believe my child should get shots	I requested the paperwork from the school office	Female	34	White							Divorced or separated	$35,000-49,999			Some college, but no degree	High school graduate or GED	Yes, public insurance	1
2055310808	1	1	0	0	5	1	5	5	1	5	5	5	3	Very hesitant	9		1	No	1	I do not believe my child should get shots	The school office offered the form without me asking	Female	31	White							Divorced or separated	Less than $35,000			Associate's degree	No spouse/partner living with me	Yes, public insurance	2
2055209957	0	1	1	8	3	2	4	3	4	5	4	3	4	Somewhat hesitant	No doctor		0	Yes, they didn't need a doctor	0			Female	29	White								$35,000-49,999			Bachelor's degree	Bachelor's degree	Yes, private insurance	1
2054706006	1	1	0	0	5	2	4	4	1	2	5	5	2	Very hesitant	5		1	Yes, they didn't need a doctor	1	I do not believe my child should get shots	I researched and downloaded a form from the Internet	Female	33	White							Married	$50,000-74,999			Bachelor's degree	Some college, but no degree	Yes, private insurance	1
2054679582	1	0	0	6	4	4	3	4	2	4	4	4	2	Somewhat hesitant	7		1	Yes, they didn't need a doctor	1	I do not believe my child should get shots	I researched and downloaded a form from the Internet	Female	37	White							Married	$100,000 or greater			Graduate or professional degree	Some college, but no degree	Yes, private insurance	2
2054671727	1	1	1	2	5	2	3	5	2	2	4	4	1	Somewhat hesitant	7		0	No	1	I do not believe my child should get shots	The school office offered the form without me asking	Female	39	White							Married	$75,000-99,999			Graduate or professional degree	Graduate or professional degree	Yes, public insurance	2
2301248854	1	1	0	0	4	5	4	4	1	2	5	5	4	Very hesitant	9	M.D.	1	No	1		I requested the paperwork from the school office	Male	38	White							Married	$100,000 or greater	1	1	Graduate or professional degree	Some college, but no degree	Yes, private insurance	4	Fr
2267862787	1	1	0	1	5	4	2	5	2	4	5	5	2	Very hesitant	7	M.D.	1	Yes, they were hospitalized	1	I do not believe my child should get shots		Male	33	White							Married	$75,000-99,999	1	0	Some college, but no degree	Some college, but no degree	Yes, private insurance	5	be franklin
2262200249	1	1	0	0	5	2	5	5	1	1	5	5	5	Very hesitant	3	M.D.	1	Yes, they didn't need a doctor	1	I do not believe my child should get shots	I requested the paperwork from the school office	Female	36	White							Married	$50,000-74,999	1	1	Associate's degree	Graduate or professional degree	No	4	EA
2220581110	1	1	1	7	3	5	1	5	4	4	2	2	2	Not too hesitant	7	M.D.	0	No	1	I did not have time to go to the doctor to get updated shots	I requested the paperwork from the school office	Female	28	White							Married	$50,000-74,999	0	1	Bachelor's degree	Associate's degree	Yes, private insurance	4	Zaharis Elementary school
2367588917	1	1	9	2	4	4	4	5	2	5	1	5	4	Somewhat hesitant	7
2205523281	1	1	0	0	5	5	3	5	2	5	5	5	3	Very hesitant	6	M.D.	0	No	1	I do not believe my child should get shots	The school office offered the form without me asking	Female	35	White							Married	$50,000-74,999	0	1	Some college, but no degree	Some college, but no degree	Yes, private insurance	4	Sm, So, Em, Fr.
2187833064	9	1	0	0	5	2	5	1	1	4	5	5	5	Very hesitant	10	Naturopath	1	Yes, they were hospitalized	1	I do not believe my child should get shots	I requested the paperwork from the school office	Female	33	White							Married	$100,000 or greater	1	1	Some college, but no degree	Associate's degree	Yes, private insurance	2	za
2186894381	1	1	0	7	4	4	2	5	2	4	4	5	1	Somewhat hesitant	8	M.D.	1	Yes, they didn't need a doctor	0			Female	46	White							Divorced or separated	$100,000 or greater	1	9	Graduate or professional degree	No spouse/partner living with me	Yes, private insurance	1	Zaharis Elementary
2182720600	1	1	0	0	5	1	3	4	2	3	4	5	4	Very hesitant	No doctor	I do not have a doctor	1	No	1	I do not believe my child should get shots	I requested the paperwork from the school office	Female	33	White							Married	$50,000-74,999	1	1	Some college, but no degree	Bachelor's degree	No	3	Ea
2181985946	1	1	0	3	4	3	2	4	1	4	5	5	4	Somewhat hesitant	7	M.D.	1	No	0	I do not believe my child should get shots	I researched and downloaded a form from the Internet	Male	47	White							Married		1	1	Bachelor's degree	Bachelor's degree	Yes, private insurance	4	EA
2181602408	1	1	0	0	5	4	4	5	1	1	5	5	4	Very hesitant	3	I do not have a doctor	0	No	1	I do not believe my child should get shots	I requested the paperwork from the school office	Female	41	White							Married	$75,000-99,999	1	1	Bachelor's degree	Bachelor's degree	Yes, private insurance	2	Ea
2181180664	1	1	0	0	5	2	4	5	1	2	5	5	5	Very hesitant	10	M.D.	1	No	0			Female	44	White							Married		1	1	Bachelor's degree	Graduate or professional degree	Yes, private insurance	6	Ea
2180341139	0	0	1	10	2	4	1	3	4	5	4	2	2	Not at all hesitant	10	M.D.	1	No	1			Female	48	White							Married	$50,000-74,999	1	1	Graduate or professional degree	Graduate or professional degree	Yes, private insurance	1	Za
2180141703	1	1	9	0	4	3	3	5	3	2	5	5	5	Somewhat hesitant	1	M.D.		No	1		I requested the paperwork from the school office	Female									Married				Some college, but no degree	Bachelor's degree	Yes, private insurance	3
2177367233	1	1	0	0	5	2	5	5	1	3	5	5	2	Very hesitant	6	D.O.	1	No	1	I do not believe my child should get shots	I requested the paperwork from the school office	Male	35	White							Married	$50,000-74,999	1	0	Some college, but no degree	Bachelor's degree	Yes, private insurance	3	FR
2177253556	1	1	0	0	5	2	5	5	1	5	5	5	4	Very hesitant	7	D.O.	1	Yes, they didn't need a doctor	1	I do not believe my child should get shots	I requested the paperwork from the school office	Female	29	White							Married	$100,000 or greater	0	1	Bachelor's degree	Some college, but no degree	Yes, private insurance	3	Fr
2176971061	1	1	0	0	5	4	4	5	2	4	5	5	4	Very hesitant	8	M.D.	1	Yes, they were hospitalized	1	I do not believe my child should get shots	I researched and downloaded a form from the Internet	Male	35	White							Married	$100,000 or greater	1	1	Graduate or professional degree	Some college, but no degree	Yes, private insurance	4	Sousa
2176919467	1	1	0	2	5	3	3	4	2	2	4	4	3	Somewhat hesitant	2	M.D.	1	No	0			Female	30	White							Married	$75,000-99,999	1	1	Graduate or professional degree	Bachelor's degree	Yes, public insurance	2	Fr
2176563468	1	1	0	0	5	2	5	5	1	2	5	5	5	Very hesitant	2	M.D.	1	No	1	I do not believe my child should get shots		Female	42								Married	$50,000-74,999	0	1	Graduate or professional degree	Some college, but no degree	No	4	Ea
2171039320	0	1	0	7	4	5	4	5	4	5	4	2	5	Not too hesitant	9	M.D.	1	Yes, they didn't need a doctor	0			Female	35	White							Married		1	1	Bachelor's degree	Bachelor's degree	Yes, private insurance	3	ZA
2170125939	1	1	0	10	5	2	5	5	1	1	5	5	5	Very hesitant	1	M.D.	1	Yes, they were hospitalized	1	I do not believe my child should get shots	I researched and downloaded a form from the Internet	Female	53	White							Divorced or separated	$50,000-74,999	1	9	Associate's degree	No spouse/partner living with me	Yes, public insurance	1
2168361459	1	1	0	2	5	3	5	5	1	5	5	5	2	Somewhat hesitant	7	M.D.	1	Yes, they didn't need a doctor	0			Male	33	White							Married	$50,000-74,999	1	1	Some college, but no degree	Bachelor's degree	Yes, private insurance	2	So
2168355350	1	1	0	7	4	5	2	5	3	1	4	4	2	Not too hesitant	4	M.D.	1	No	0			Female	37	White							Married	$35,000-49,999	0	1	Some college, but no degree	Bachelor's degree	Yes, public insurance	4	EagleRidge
2168026800	0	1	0	5	4	4	5	4	3	2	5	5	5	Somewhat hesitant	7	Naturopath	1	No	0	I do not believe my child should get shots	I researched and downloaded a form from the Internet	Male	41	White							Married	$100,000 or greater	1	0	Graduate or professional degree	Bachelor's degree	Yes, private insurance	4	Franklin at Brimhall
2168001996	0	1	0	0	4		2		4	4	4	5	4	Very hesitant	8	M.D.	1	No	1	I do not believe my child should get shots	The school office offered the form without me asking	Female	39	White							Married	$35,000-49,999	0	1	Bachelor's degree	Some college, but no degree	Yes, public insurance	4	Ea
2167984353	1	1	1	8	3	5	2	4	4	5	4	2	2	Not too hesitant	10	M.D.	0	No	0			Female	48	White							Married	$75,000-99,999	0	1	Some college, but no degree	Graduate or professional degree	Yes, private insurance	5	Fr and De
2167981316	1	1	0	2	5	2	4	2	1	5	5	5	5	Very hesitant	10	Naturopath	1	Yes, they didn't need a doctor	1	I do not believe my child should get shots	I requested the paperwork from the school office	Female	38	White							Married	$75,000-99,999	0	1	Associate's degree	Bachelor's degree	Yes, private insurance	4	Ea
2353939303	0	1	1	9	4	3	2	4	4	4	4	4	4	Somewhat hesitant	7	M.D.		Yes, they were hospitalized	0			Female	44			Asian/Pacific-islander		Hispanic or Latino			Married	$75,000-99,999	1	1	Bachelor's degree	Some college, but no degree	Yes, private insurance	2
2167973140	1	1	0	0	5	2	4	5	1	5	5	5	5	Very hesitant	8	M.D.	0	Yes, they didn't need a doctor	1	I do not believe my child should get shots	I requested the paperwork from the school office	Female	29	White							Married	$50,000-74,999	0	1	Some college, but no degree	Bachelor's degree	Yes, private insurance	4	fr
2167955240	1	1	0	2	5	4	4	5	1	2	5	5	4	Very hesitant	2	M.D.	1	Yes, they didn't need a doctor	1	I do not believe my child should get shots	I requested the paperwork from the school office	Female	32	White							Married	$50,000-74,999	0	1	Bachelor's degree	Associate's degree	Yes, public insurance	3	Za
2167951220	1	1	1	8	4	4	2	5	4	5	4	5	4	Somewhat hesitant	10	D.O.	1	Yes, they were hospitalized	0			Female	32	White							Married	$50,000-74,999	0	1	Some college, but no degree	Associate's degree	Yes, private insurance	4	FS@B
2167923761	1	1	0	0	5	2	4	5	2	5	4	4	5	Very hesitant	8	M.D.	1	Yes, they were hospitalized	1	I do not believe my child should get shots	The school office offered the form without me asking	Female	30	White							Married	$50,000-74,999	1	1	Associate's degree	Bachelor's degree	Yes, private insurance	2	Ea
2352784896	1	1	0	0	1	4	3	5	1	5	5	5	2	Very hesitant	9	Naturopath	1	Yes, they didn't need a doctor	0			Male	43	White							Married	$50,000-74,999	1	1	Bachelor's degree	Bachelor's degree	Yes, private insurance	1
2167825453	1	1	9	2	4	4	4	5	3	4	4	4	4	Somewhat hesitant	8	D.O.	1	No	1	I do not believe my child should get shots	I requested the paperwork from the school office	Female	31	White							Married	$75,000-99,999	1	1	Bachelor's degree	Graduate or professional degree	Yes, private insurance	2	Za
2167810307	1	1	0	2	5	3	4	4	2	3	2	2	2	Very hesitant	8	M.D.	0	No	1	I do not believe my child should get shots	I requested the paperwork from the school office	Female	31	White							Divorced or separated	$50,000-74,999	1	9	Bachelor's degree	No spouse/partner living with me	Yes, private insurance	3	So
2167791474	1	1	0	0	5	4	4	5	1	1	4	4	3	Not too hesitant	1	M.D.	0	No	1	I do not believe my child should get shots	I researched and downloaded a form from the Internet	Female	32	White							Married	$35,000-49,999	0	1	Some college, but no degree	Associate's degree	Yes, private insurance	4	I don't want my school receiving any donations from the Arizona department of health. Thank you
2167786357	1	1	0	0	5	4	4	5	2	2	5	5	5	Very hesitant	No doctor	I do not have a doctor	1	Yes, they didn't need a doctor	1	I do not believe my child should get shots	I requested the paperwork from the school office	Female	45	White							Married	$75,000-99,999	0	1	Graduate or professional degree	Bachelor's degree	Yes, private insurance	2	no
2167747342	1	1	1	8	2	5	1	3	4	5	2	2	1	Not too hesitant	9	M.D.	0	No	0			Female	37	White							Married	$50,000-74,999	1	1	Graduate or professional degree	Some college, but no degree	Yes, private insurance	3	So
2167725022	1	1	0	0	5	4	3	5	1	3	4	4	1	Somewhat hesitant	8	M.D.	0	No	1	I do not believe my child should get shots	I requested the paperwork from the school office	Female	33	White							Married	$75,000-99,999	1		Bachelor's degree	Bachelor's degree	Yes, private insurance	3	Za
2167672519	1	1	0	0	5	2	2	4	2	4	4	4	3	Somewhat hesitant	5	M.D.	1	Yes, they didn't need a doctor	1	I do not believe my child should get shots	I requested the paperwork from the school office	Female	39	White							Married	$100,000 or greater	0	1	Bachelor's degree	Bachelor's degree	Yes, private insurance	8	Ea
2167642083	1	1	0	3	4	4	3	3	2	5	4	5	4			M.D.	1	No	1	I do not believe my child should get shots	I requested the paperwork from the school office	Female	40	White							Married	$50,000-74,999	1	1	Associate's degree	High school graduate or GED	Yes, public insurance	2	za
2167596770	1	1	1	2	2	2	4	4	2	2	5	5	5	Very hesitant	5	M.D.	1	Yes, they were hospitalized	1	I do not believe my child should get shots	I requested the paperwork from the school office	Male	49	White							Married	$50,000-74,999	1	1	High school graduate or GED	Bachelor's degree	Yes, private insurance	1	za
2167569943	0	1	9	9	1	5	1	3	4	5	4	4	1	Not too hesitant	8		1	Yes, they needed a doctor	0			Female	31	White							Married	$100,000 or greater	0	1	Bachelor's degree	Graduate or professional degree	Yes, public insurance	3	fr
2167474436	1	1	9	0	4	5	2	3	2	3	4	4	2	Somewhat hesitant	8	D.O.	1	Yes, they needed a doctor	0			Female		White							Married	$75,000-99,999	0	1	Some college, but no degree	Graduate or professional degree	Yes, private insurance
2351790928	1	1	1	7	3	4	2	4	4	4	4	4	5	Somewhat hesitant	8	M.D.	0	Yes, they were hospitalized	0			Female	38	White	Black/African American						Married	$75,000-99,999	0	1	Associate's degree	Graduate or professional degree	Yes, private insurance	2
2167457890	1	1	9	0	5	4	4	5	1	2	5	5	3	Very hesitant	5	M.D.	0	No	1	I do not believe my child should get shots	I requested the paperwork from the school office	Female	37	White							Divorced or separated	$75,000-99,999	1	1	Some college, but no degree	High school graduate or GED	Yes, public insurance	2	Za
2167155698	1	1	0	0	5	3	5	5	1	1	5	5	5	Very hesitant	5	M.D.	1	Yes, they needed a doctor	1	I do not believe my child should get shots	I researched and downloaded a form from the Internet	Female	27	White							Married	$100,000 or greater	0	1	Some college, but no degree	Bachelor's degree	Yes, private insurance	2	EA
2167138425	1	1	0	0	5	4	5	5	2	5	5	5	3	Very hesitant	10	D.O.	0	No	1	I do not believe my child should get shots	I requested the paperwork from the school office	Female	42	White							Married	$50,000-74,999	1	1	Associate's degree	Graduate or professional degree	Yes, private insurance	2	Za
2167134632	1	1	0	4	5	2	5	3	1	5	5	5	5	Somewhat hesitant	10	M.D.	1	No	0			Female	39	White							Divorced or separated	$50,000-74,999	1	9	Graduate or professional degree	No spouse/partner living with me	Yes, private insurance	1	zh
2167127973	1	1	0	0	5	5	5	5	1	1	5	5	5	Very hesitant		I do not have a doctor	1	Yes, they didn't need a doctor	1	I do not believe my child should get shots	I requested the paperwork from the school office		41	White							Married	$75,000-99,999	1	1	Graduate or professional degree	Bachelor's degree	No	4	Ea
2167109036	0	0	1	9	2	5	2	3	4	5	2	2	1	Not too hesitant	10	D.O.	0	No	1			Female	32	White							Married	Less than $35,000	0	1	Bachelor's degree	Some college, but no degree	Yes, private insurance	3	za
2167086163	1	1	0	2	3	4	2	3	4	5	4	4	3	Somewhat hesitant	9	M.D.	0	No	0			Female	38	White							Married	$50,000-74,999	0	1	Associate's degree	Bachelor's degree	Yes, private insurance	3	Ea
2167073057	1	1	9	1	5	3	4	5	1	2	4	5	4	Very hesitant	6	M.D.		No	1	I do not believe my child should get shots	I researched and downloaded a form from the Internet										Married			1	Graduate or professional degree	Bachelor's degree	Yes, private insurance
2167006903	1	1	0	3	5	5	3	5	3	4	4	4	3	Somewhat hesitant	9	M.D.	1	No	1	I did not have time to go to the doctor to get updated shots	I requested the paperwork from the school office	Female	36	White							Married	$100,000 or greater	0	1	Some college, but no degree	9th to 12th grade	Yes, private insurance	6	Fr
2166994696	0	1	9	3	4	4	3	3	3	2	4	4	2	Somewhat hesitant	5	M.D.	0	No	0			Female	28	White							Married	$50,000-74,999	0	1	Some college, but no degree	Some college, but no degree	Yes, private insurance	3	En
2166988932	1	1	0	0	5	1	5	5	1	4	5	5	4	Very hesitant	5	M.D.	1	No	1	I do not believe my child should get shots	I requested the paperwork from the school office	Female	38	White							Married	$35,000-49,999	0	1	Some college, but no degree	Bachelor's degree	Yes, private insurance	5	Franklin at Brimhall
2166979094	1	1	0	3	5	4	3	4	1	2	4	5	4	Somewhat hesitant	6	M.D.	0	No	1	I do not believe my child should get shots	I requested the paperwork from the school office	Female									Married		0	1			No	3	fa
2166965943	1	1	0	0	4	4	4	4	2	3	3	4	5	Very hesitant	6	M.D.	0	No	1	I do not believe my child should get shots	I requested the paperwork from the school office	Female	26	White							Married	$50,000-74,999	0	1	Associate's degree	Graduate or professional degree	Yes, private insurance	3	Fr
2166957472	1	1	0	3	5	4	2	5	2	4	4	4	4	Somewhat hesitant	7	M.D.	0	No	1	I do not believe my child should get shots	I requested the paperwork from the school office	Female	31	White							Married	$50,000-74,999	0	1	High school graduate or GED	Some college, but no degree	Yes, private insurance	5	Fr
2166957398	1	1	0	0	5	2	4	5	1	1	5	5	5	Very hesitant	0	M.D.	1	Yes, they didn't need a doctor	1	I do not believe my child should get shots	I researched and downloaded a form from the Internet	Female	33	White							Married	$50,000-74,999	1	1	Bachelor's degree	Associate's degree	No	2	Ea
2166932616	1	1	0	0	4	4	4	5	2	5	5	5	4	Very hesitant	10	D.O.	1	No	0			Female	47	White							Not married, but living with partner	$75,000-99,999	1	1	Bachelor's degree	Associate's degree	Yes, public insurance	1	so
2166923022	1	1	0	0	5	2	3	5	3	5	4	4	4	Somewhat hesitant	6	D.O.	1	Yes, they didn't need a doctor	0			Female	35	White							Married	$100,000 or greater	0	1	Graduate or professional degree	Some college, but no degree	Yes, private insurance	2	ea
2166921658	1	1	0	2	3	5	1	5	2	5	5	5	4	Very hesitant	1	M.D.	0	Yes, they needed a doctor	0			Female	32	White							Married	$35,000-49,999	0	1	Bachelor's degree	Graduate or professional degree	Yes, private insurance	3	ea
2166921617	1	1	0	0	5	1	5	3	1	3	5	5	5	Very hesitant	8	Naturopath	1	No	1	I do not believe my child should get shots	I requested the paperwork from the school office	Female	45	White							Married	$100,000 or greater	1	1	Graduate or professional degree	Graduate or professional degree	Yes, private insurance	3	Ea
2166917536	1	1	0	0	5	1	4	5	2	4	5	5	3	Very hesitant	8	Naturopath	0	No	1	I do not believe my child should get shots	I researched and downloaded a form from the Internet	Female	47	White							Married	$75,000-99,999	0	1	Some college, but no degree	Associate's degree	No	3	EA
2166901641	1	1	0	3	5	2	4	4	1	2	4	4	3	Very hesitant	4	M.D.	1	No	1	I do not believe my child should get shots	The school office offered the form without me asking	Female	36	White							Married	$35,000-49,999	0	1	Some college, but no degree	High school graduate or GED	Yes, public insurance	5
2166901512	1	1	0	0	5	3	4	5	2	4	5	5	4	Very hesitant	5	M.D.	0	Yes, they didn't need a doctor	1	I do not believe my child should get shots	The school office offered the form without me asking	Female	36	White							Married	$100,000 or greater	1	1	Bachelor's degree	Graduate or professional degree	Yes, public insurance	2	Za
2166896596	1	1	0	0	4	5	2	5	2	3	4	4	3	Somewhat hesitant	5	D.O.	1	Yes, they didn't need a doctor	0			Female	41	White							Married	$75,000-99,999	1	1	Graduate or professional degree	Bachelor's degree	No	4	FR
2166884430	0	1	0	0	4	4	3	4	3	4	4	4	3	Somewhat hesitant	6	M.D.	1	Yes, they were hospitalized	1	I do not believe my child should get shots	I requested the paperwork from the school office
2166878052	0	1	1	8	3	4	1	4	3	4	2	3	2	Not too hesitant	8	D.O.	1	Yes, they needed a doctor	0			Female	41	White							Married	$50,000-74,999	0	1	Associate's degree	Graduate or professional degree	Yes, private insurance	6	Za, Me
2166837004	1	1	0	0	5	3	2	5	1	1	5	5	5	Very hesitant	9	Naturopath	1	Yes, they needed a doctor	1	I do not believe my child should get shots	The school office offered the form without me asking	Female	44	White							Married	$100,000 or greater	1	1	Bachelor's degree	Bachelor's degree	Yes, private insurance	2	ea
2166832760	1	1	0	0	5	3	4	4	2	2	5	5	5	Very hesitant	5	M.D.	1	Yes, they were hospitalized	1	I did not have time to go to the doctor to get updated shots	The school office offered the form without me asking	Female	36	White							Married	$50,000-74,999	0	1	Some college, but no degree	Bachelor's degree	Yes, private insurance	3	Ea
2166829767	1	1	0	1	5	3	4	5	1	5	5	5	3	Very hesitant	10	M.D.	1	No	0	I do not believe my child should get shots		Male	42	White							Married		1		Associate's degree	Some college, but no degree	Yes, private insurance
2166828692	0	1	0	1	3	4	3	2	1	5	5	5	3	Somewhat hesitant	10	M.D.	0	No	0			Female	26	White							Married	$50,000-74,999	0	1	Some college, but no degree	Associate's degree	Yes, private insurance	2	So
2166827411	1	1	0	0	5	4	5	5	1	1	5	5	5	Very hesitant	2	M.D.	0	No	1	I do not believe my child should get shots	I researched and downloaded a form from the Internet	Male	31	White							Married	Less than $35,000	1	0	Graduate or professional degree	Associate's degree	Yes, public insurance	1	Er
2166824778	1	1	0	0	5	3	3	5	4	5	5	5	3	Very hesitant	8	M.D.	1	No	0			Female	33	White							Married	$50,000-74,999	0	1	High school graduate or GED	High school graduate or GED	No	4	Fr
2166823602	1	1	0	0	5	2	3	5	1	5	5	5	5	Very hesitant	7	D.O.	1	No	1	I do not believe my child should get shots	I requested the paperwork from the school office	Female	36	White							Married	$50,000-74,999	0	1	Bachelor's degree	Some college, but no degree	Yes, private insurance	3	Fr
2166820228	1	1	9	0	5	5	3	5	2	5	4	4	4	Somewhat hesitant	7	M.D.		Yes, they didn't need a doctor	0			Female	48	White							Married	$100,000 or greater	0	1	Bachelor's degree	Graduate or professional degree	Yes, private insurance	2	Za
2166813200	1	1	0	1	4	4	5	4	3	3	5	5	4	Very hesitant	No doctor	I do not have a doctor	0	No	1	I do not believe my child should get shots	I researched and downloaded a form from the Internet	Female	36	White							Married	$35,000-49,999	1	1	Some college, but no degree	Some college, but no degree	Yes, private insurance	5	Za
2166812840	1	1	0	0	5	2	5	5	1	5	4	5	5	Very hesitant	10	Naturopath	1	Yes, they didn't need a doctor	1	I do not believe my child should get shots	I requested the paperwork from the school office	Female	35	White							Married	$75,000-99,999	1	1	Graduate or professional degree	Graduate or professional degree	Yes, private insurance	4	Ea
2166812589	1	1	0	5	4	3	4	5	4	5	4	3	4	Not too hesitant	9	D.O.	0	No	1	I do not believe my child should get shots	I requested the paperwork from the school office	Female	37	White							Married	$100,000 or greater	1	1	Bachelor's degree	Graduate or professional degree	Yes, private insurance	3	za me
2166811811	1	1	9	0	4	4	4	5	1	4	5	5	2	Somewhat hesitant	6	M.D.	1	No	1	I do not believe my child should get shots	I requested the paperwork from the school office	Female	37	White							Married	$50,000-74,999	0	1	Bachelor's degree	Bachelor's degree	Yes, private insurance	3	I have one in EA and two in CO
2166800547	1	1	0	0	3	4	3	5	2	2	4	4	1	Somewhat hesitant	5	M.D.	0	Yes, they didn't need a doctor	1	I lost my child’s shot records	I requested the paperwork from the school office	Female	33	White							Not married, but living with partner	$100,000 or greater	1	0	Graduate or professional degree	Some college, but no degree	Yes, public insurance	2	Fr Ea
2166796107	1	1	0	6	4	5	2	4	4	4	2	2	2	Not too hesitant	8	D.O.	0	Yes, they didn't need a doctor	0			Female	42	White							Married	$75,000-99,999	1	1	Bachelor's degree	Graduate or professional degree	No	3	Za Re
2166795784	1	1	0	0	5	4	4	4	2	1	4	5	5	Very hesitant	3	Naturopath	1	Yes, they didn't need a doctor	0	I do not believe my child should get shots	I requested the paperwork from the school office	Female	32	White							Not married, but living with partner	$100,000 or greater	1	1	Associate's degree	Associate's degree	Yes, public insurance	3	Za
2166794724	1	1	0	4	4	4	3	5	3	5	4	4	4	Somewhat hesitant	9	M.D.	0	No	0		I requested the paperwork from the school office	Female	29	White							Married	$50,000-74,999	0	1	Some college, but no degree	Some college, but no degree	Yes, private insurance	3	Za
2166792833	1	1	0	0	5	2	5	5	1	5	5	5	5	Very hesitant	8	M.D.	0	No	1	I do not believe my child should get shots	I requested the paperwork from the school office	Female	43					Hispanic or Latino			Married	$100,000 or greater	0	1	Graduate or professional degree	Bachelor's degree	Yes, private insurance	2	Ea
2166791337	1	1	0	0	5	2	4	5	1	1	5	5	4	Very hesitant	2	M.D.	1	No	1	I do not believe my child should get shots	I requested the paperwork from the school office	Female	41	White							Divorced or separated	$50,000-74,999	1	9	Graduate or professional degree	No spouse/partner living with me	Yes, public insurance	2	Zaharis Elementary
2166790958	1	1	0	2	4	4	4	5	2	1	3	4	4	Somewhat hesitant	No doctor	I do not have a doctor	0	No	1	I do not believe my child should get shots	I researched and downloaded a form from the Internet	Male	33	White							Married	$100,000 or greater	1	1	High school graduate or GED	High school graduate or GED	Yes, private insurance	4	Ea
2166788544	1	1	0		4	4	2	4	2	5	4	4	2	Somewhat hesitant	8		0	Yes, they didn't need a doctor	0			Female	39	White							Married	$50,000-74,999	1	1	Graduate or professional degree	Bachelor's degree	Yes, private insurance	5	Ea
2166787768	1	1	0	5	5	4	2	5	1	1	5	5	5	Very hesitant	3	M.D.	0	Yes, they needed a doctor	1	I do not believe my child should get shots	I researched and downloaded a form from the Internet	Female	32	White							Married	$50,000-74,999	0	1	Associate's degree	Bachelor's degree	Yes, private insurance	2	Za, sm
2166785687	1	1	0	0	5	1	5	5	1	5	5	5	5	Very hesitant	9	Naturopath	0	Yes, they didn't need a doctor	1	I do not believe my child should get shots	I requested the paperwork from the school office	Female	28	White							Married	$75,000-99,999	0	1	Bachelor's degree	Associate's degree	Yes, private insurance	2
2166779512	1	1	0	3	5	4	4	5	2	4	5	5	5	Somewhat hesitant	6	M.D.	1	Yes, they were hospitalized	0			Male	49	White							Married	$50,000-74,999	1	1	High school graduate or GED	Bachelor's degree	Yes, private insurance	1	Za
2166776118	1	1	0	1	4	5	4	3	2	4	2	4	4	Very hesitant	10	M.D.	1	Yes, they were hospitalized	1	I do not believe my child should get shots	I researched and downloaded a form from the Internet	Female	28	White							Divorced or separated	$75,000-99,999	1	9	Associate's degree	Graduate or professional degree	Yes, private insurance	2	Multiple schools
2166772638	1	1	1	6	3	2	4	5	3	5	4	5	4	Not too hesitant	10	M.D.	1	Yes, they needed a doctor	1	I do not believe my child should get shots	The school office offered the form without me asking	Female	27	White							Married	$75,000-99,999	1	1	Some college, but no degree	Bachelor's degree	Yes, private insurance	1	Ea
2166771513	1	1	0	0	3	4	4	5	3	4	5	5	4	Somewhat hesitant	9	M.D.	1	Yes, they needed a doctor	1	I did not have time to go to the doctor to get updated shots	I requested the paperwork from the school office	Female	38	White							Married	$35,000-49,999	0	1	Associate's degree	Bachelor's degree	Yes, public insurance	5	ea
2166771092	1	1	0	0	1	3	5	5	3	1	5	5	5	Very hesitant	4	M.D.	1	Yes, they didn't need a doctor	1	I do not believe my child should get shots	I requested the paperwork from the school office	Female	34	White							Married	$100,000 or greater	0	1	Associate's degree	Some college, but no degree	Yes, private insurance	6	Entz
2166768993	0	1	1	5	3	4	3	3	4	4	4	3	4	Not too hesitant	6	M.D.	0	Yes, they didn't need a doctor	0			Female	32		Black/African American						Never married	Less than $35,000	1	9	Some college, but no degree	No spouse/partner living with me	Yes, private insurance	2	EN
2205245959	1	1	9	3	2	2	4	4	2	4	2	4	2	Somewhat hesitant	7	M.D.	0	No	0			Female	33	White							Married	$50,000-74,999	0	1	Some college, but no degree	Graduate or professional degree	Yes, public insurance	3	Wi Fr
2166768740	1	1	9	0	3	4	3	4	1	5	5	5	4	Somewhat hesitant	9	M.D.	1	No	1		The school office offered the form without me asking	Female	42	White							Married	$100,000 or greater	1	1	Bachelor's degree	Bachelor's degree	Yes, private insurance	2	ZA
2166811714	1	1	0	5	4	4	3		1	4	3	4	4	Somewhat hesitant	5	M.D.	0	No	0			Female	31	White							Married	$50,000-74,999	1	1	Some college, but no degree	Some college, but no degree	No	3	Zaharis
2380255437	1	0	0	7	3	4	2	5	3	5	1	4	2	Somewhat hesitant	2	M.D.	0	No	0			Female	34	White							Married	$50,000-74,999	1	Yes	Associate's degree	Graduate or professional degree	Yes, private insurance	2
2367802817	0	0	1	10	3	4	1	3	4	4	3	3	3	Not at all hesitant	10		0	No	0			Female	27	White							Married	$50,000-74,999			Some college, but no degree	Graduate or professional degree	Yes, public insurance	2
2367800836	0	0	1	10	1	5	1	5	4	5	4	4	3	Not at all hesitant	7		0	No	0			Female	44	White							Married	$100,000 or greater			Graduate or professional degree	Graduate or professional degree	Yes, private insurance	4
2367798438	0	0	1	10	2	5	1	4	5	5	5	5	3	Not at all hesitant	10		0	No	0			Male	38		Black/African American						Married	$100,000 or greater			Some college, but no degree	High school graduate or GED	Yes, private insurance	3
2367793301	0	9	0	3	3	3	3	3	3	4	5	5	4	Very hesitant	7		0	No	0			Female	10	White							Divorced or separated	$35,000-49,999			Associate's degree	No spouse/partner living with me	Yes, public insurance	1
2367788457	0	0	1	7	2	4	2	4	3	4	3	3	3	Not too hesitant	8		0	Yes, they needed a doctor	0			Female	34	White							Married	$75,000-99,999			Associate's degree	Associate's degree	Yes, private insurance	3
2367784510	1	0	9	3	4	4	4	5	3	4	2	3	4	Not too hesitant	6		1	Yes, they didn't need a doctor	0			Male	37	White							Married	$35,000-49,999			Bachelor's degree	Associate's degree	Yes, public insurance	4
2367782127	0	0	1	7	2	4	2	4	4	4	2	2	4	Not too hesitant	6		0	No	0			Female	38					Hispanic or Latino			Divorced or separated	$50,000-74,999			Bachelor's degree		Yes, private insurance	3
2367778348	1	0	1	7	1	5	1	4	4	5	3	3	3	Not at all hesitant	9		0	No	0			Female	40	White							Married				Graduate or professional degree	Bachelor's degree	Yes, private insurance	3
2367774223	1	0	1	8	1	5	1	5	4	5	3	3	3	Not at all hesitant	9		0	No				Female	40	White							Married				Graduate or professional degree	Bachelor's degree	Yes, private insurance	3
2367771769	0	0	9	5	5	4	3	4	3	4	2	2	1	Somewhat hesitant	7		0	No	0			Female	41	White							Married	$100,000 or greater			Graduate or professional degree	Bachelor's degree	Yes, private insurance	2
2367769468	0	0	1	9	2	4	4	3	2	5	2	2	2	Not too hesitant	7		0	No	0			Male	29	White							Never married	$75,000-99,999			Some college, but no degree		Yes, private insurance	1
2367768226	0	0	1		3	3	3		4	4	3	3	4	Not at all hesitant	10		0
2367765997	0	0	0	2	4	4	4	5	2	1	5	4	5	Somewhat hesitant	3		1	Yes, they were hospitalized	0			Female	33					Hispanic or Latino			Married	Less than $35,000			Associate's degree	Associate's degree	Yes, private insurance	2
2367764262	0	0	1	9	5	3	4	2	4	5	5	4		Not sure	9
2367759543	0	0	1	10	1	5	3	3	5	5	3	2	3	Not at all hesitant	8		0	No	0			Female	39					Hispanic or Latino			Divorced or separated	Less than $35,000			Associate's degree	9th to 12th grade	Yes, public insurance	3
2367751556	0	0		10	4	4	4	4	4	4	5	5	5	Not sure	7		1	No	0	I did not have time to go to the doctor to get updated shots	The school office offered the form without me asking	Female	22					Hispanic or Latino			Married	Less than $35,000			Some college, but no degree	9th to 12th grade	Yes, public insurance	2
2367748988	0	0	1	6	2	3	2	4	4	4	1	2	4	Not too hesitant	8		0	No	0			Male	5					Hispanic or Latino			Never married	Less than $35,000			Some college, but no degree	No spouse/partner living with me	Yes, public insurance	1
2367735779	0	0	1	5	2	4	3	4	4	4	4	4	2	Not too hesitant	8		0	No	0			Female	49	White							Divorced or separated	Less than $35,000			Associate's degree	No spouse/partner living with me	Yes, private insurance	1
2367732010	0	0	1		3	4	3	2	2	4	2	2	1	Not too hesitant	10		0	No	0			Female	46	White							Never married	Less than $35,000			Some college, but no degree	No spouse/partner living with me	Yes, private insurance	1
2367717146	0	0	1	10	2	4	2	3	4	5	2	2	2	Not at all hesitant	10		0	Yes, they needed a doctor	0			Female	30	White							Divorced or separated	Less than $35,000			Some college, but no degree	High school graduate or GED	Yes, private insurance	5
2367710538	0	0	1	10	2	4	1	3	4	5	2	2	2	Not at all hesitant	10		0	Yes, they needed a doctor	0			Female	30	White							Divorced or separated	Less than $35,000			Some college, but no degree	High school graduate or GED	Yes, private insurance	5
2367707516	0	0	1	10	1	2	3	4	3	4	5	5	5	Somewhat hesitant	6		1	No	0			Female			Black/African American						Never married	Less than $35,000			Some college, but no degree		Yes, public insurance	4
2367688063	0	0	9	4	4	4	3	5	3	4	5	5	5	Somewhat hesitant	10		1	Yes, they were hospitalized	0			Female	55	White		Asian/Pacific-islander	American Indian/Alaskan Native				Married	$75,000-99,999			Some college, but no degree	Bachelor's degree	Yes, private insurance	2
2367685425	0	0	1	8	3	4	3	4	4	4	4	4	2	Somewhat hesitant	10		0	No	0			Female	36	White							Divorced or separated	$35,000-49,999			Associate's degree	No spouse/partner living with me	Yes, public insurance	6
2367682641	0	0	1	10	1	5	1	1	1	1	2	2	2	Not at all hesitant	10		0	No	0			Female	31	White							Married	$100,000 or greater			High school graduate or GED	Associate's degree	Yes, private insurance	4
2367673567	0	0	1	10	3	5	2	3	4	5	3	3	3	Not at all hesitant	8		0	Yes, they needed a doctor	0			Female	36	White							Divorced or separated	$35,000-49,999			Associate's degree	No spouse/partner living with me	Yes, private insurance	3
2367631229	0	0	1	7	3	3	4	5	4	5	5	5	5	Very hesitant	9		0	No	0			Female	28	White							Never married	Less than $35,000			9th to 12th grade	No spouse/partner living with me	Yes, public insurance	1
2367624462	0	0	1	9	2	5	1	2	4	4				Not at all hesitant	8		0	No	0			Female	41	White							Married	$75,000-99,999			Bachelor's degree	Graduate or professional degree	Yes, private insurance	7
2367623025	0	0	1	9	1	4	1	3	4	5	4	2	2	Not at all hesitant	10
2367606119	0	0	1	10	1	5	2	3	4	5	2	2	1	Not at all hesitant	10		0	No	0			Female	44	White							Married	$75,000-99,999			Some college, but no degree	Some college, but no degree	Yes, private insurance	1
2367603516	0	0	1	7	3	4	2	3	4	3	2	3	3	Not too hesitant	5		0	No	0			Female	43	White							Married	$75,000-99,999			Bachelor's degree	Bachelor's degree	Yes, private insurance	3
2367600592	0	0	1	10	2	4	1	2	4	4	4	3	1	Not at all hesitant	10		0	No	0			Female	30	White							Divorced or separated	$35,000-49,999			Graduate or professional degree	Graduate or professional degree	Yes, private insurance	2
2367594520	1	0	1	9	2	5	1	1	4	4	5	5	5	Not too hesitant	8		0	Yes, they didn't need a doctor	0			Female	41	White							Married	$75,000-99,999			Bachelor's degree	Graduate or professional degree	Yes, private insurance	7
2367579104	0	0	0	0	5	3	5	5	2	3	5	5	5	Very hesitant	0		1	Yes, they were hospitalized	0	I lost my child’s shot records	I researched and downloaded a form from the Internet	Female	30	White							Married	Less than $35,000			Bachelor's degree	Associate's degree	Yes, private insurance	8
2367573637	0	0	0	0	5	3	5	5	2	3	5	5	5	Very hesitant	0		1	Yes, they were hospitalized	0	I lost my child’s shot records	I researched and downloaded a form from the Internet	Female	30	White							Married	Less than $35,000			Bachelor's degree	Associate's degree	Yes, private insurance	8
2367570762	0	0	1	10	5		1	3	5	5	3	5	3	Not at all hesitant	8		0	Yes, they didn't need a doctor	0			Female	33	White							Divorced or separated	Less than $35,000			9th to 12th grade		Yes, public insurance	2
2367564499	0	0	1	7	4	3	3	3	3	3	4	4	4	Not sure	5
2367534986	0	0	1	9	4	5	1	2	4	5	2	1	3	Not too hesitant	9		0	Yes, they needed a doctor	0			Female	30								Not married, but living with partner				Some college, but no degree	Some college, but no degree	Yes, public insurance	3
2367531495	0	0	1	10	2	5	1	2	5	5	4	3	3	Not at all hesitant	10		0	Yes, they needed a doctor	0			Male	46					Hispanic or Latino			Married	$35,000-49,999			Some college, but no degree	Bachelor's degree	No	1
2367527705	0	0	0	5	3	4	2	4	3	4	1	2	4	Not too hesitant	8		1	Yes, they didn't need a doctor	0			Female	39	White							Never married	Less than $35,000			Some college, but no degree	No spouse/partner living with me	No	1
2367523809	0	0	1	8	2	4	2	3	4	5	2	3	2	Not at all hesitant	9		0	Yes, they didn't need a doctor	0			Female	43	White								$75,000-99,999			Bachelor's degree	Some college, but no degree	Yes, private insurance	1
2367520278	0	0	1	10	2	2	1	3	4	5	5	5	4	Not too hesitant	10		0	No	0			Female	40					Hispanic or Latino			Divorced or separated	$35,000-49,999			High school graduate or GED	High school graduate or GED	No	2
2367515750	0	0		10	2	4	3	1	4	5	5	4	4	Not sure	10		0	No	0			Female	9	White							Married	$35,000-49,999			Some college, but no degree	High school graduate or GED	Yes, private insurance	2
2367511881	0	0	9	3	4	4	4	5	3	4	3	4	1	Somewhat hesitant	6		0	No	0			Female	41	White							Married	$100,000 or greater			Graduate or professional degree	Bachelor's degree	Yes, private insurance	2
2367507957	0	0	9	5	4	4	3	3	3	4	3	4	4	Somewhat hesitant	7		0	No	0			Female	42	White							Married	$100,000 or greater			Bachelor's degree	Associate's degree	Yes, private insurance	2
2367502926	0	0	1	4	5	4	3	4	2	4	5	5	3	Somewhat hesitant	9		1	No	0			Female	28	White							Divorced or separated	Less than $35,000			Some college, but no degree	Some college, but no degree	No	2
2367496241	0	0	0		5	5	3	3	2	5	1	4	4	Somewhat hesitant	6
2363550151	0	0	0		5	5	3	3	2	5	1	4	4	Somewhat hesitant	6
2356837365	1	0	1	6	4	4	2	2		4	4	4	2	Somewhat hesitant	8	M.D.	1	No	0			Female	48	White							Married	$50,000-74,999	1	1	Bachelor's degree	Graduate or professional degree	No	2
2353086635	0	0	1	8	2	4	2	4	3	4	4	4	2	Not too hesitant	5	M.D.	0	Yes, they were hospitalized	0			Male	39	White							Married	$100,000 or greater	1	1	Graduate or professional degree	Graduate or professional degree	Yes, private insurance	2
2352960483	0	0	1	6	2	4	2	3	4	4	3	3	2	Not at all hesitant	7	M.D.	0	Yes, they needed a doctor	0			Female		White							Married	$50,000-74,999	0	1	Some college, but no degree	Bachelor's degree	Yes, private insurance	2
2351980389	0	0	1	10	1	5	1	1	5	5	1	1	4	Not at all hesitant	10	M.D.	0	Yes, they were hospitalized	0			Female	46					Hispanic or Latino			Married	$100,000 or greater	1	1	Associate's degree	Associate's degree	Yes, public insurance	2
2351954618	0	0	1	9	1	5	1	5	4	5	2	2	1	Not at all hesitant	9	M.D.	1	Yes, they didn't need a doctor	0			Female	39	White							Married	$50,000-74,999	1	1	Graduate or professional degree	Graduate or professional degree	Yes, private insurance	3
2351917270	0	0	1	7	2	5	2	3	3	5	4	4	4	Not too hesitant	9	M.D.	0	Yes, they were hospitalized	0			Female	42	White							Married	$100,000 or greater	0	1	Bachelor's degree	Bachelor's degree	Yes, private insurance	2
2351856968	0	0	1	6	3	5	1	5	3	4	4	4	2	Not too hesitant	6	M.D.	0	No	0			Male	32	White				Hispanic or Latino			Married	$75,000-99,999	1	0	Bachelor's degree	Bachelor's degree	Yes, private insurance	2
2351840176	1	0	1	7	2	5	2	4	4	5	2	2	2	Not too hesitant	8	M.D.	0	Yes, they didn't need a doctor	0			Female	46	White							Married	$100,000 or greater	1	1	Graduate or professional degree	Bachelor's degree	Yes, private insurance	2
2351830279	0	0	9	4	4	4	3	4	3	2	4	4	2	Somewhat hesitant	7	M.D.	0	No	0			Female	38	White							Married	$75,000-99,999	0	1	Bachelor's degree	Some college, but no degree	Yes, private insurance	2
2351767532	0	0	1	8	2	5	2	4	4	4	4	2	1	Not at all hesitant	9	M.D.	0	No	0			Female	54								Divorced or separated	$50,000-74,999	1	9	Associate's degree	No spouse/partner living with me	No	0
2165205601	0	0	1	7	3	2	2	3	4	5	4	4	3	Not too hesitant	10	M.D.	0	No	0			Female	30					Hispanic or Latino			Never married	Less than $35,000	1	9	Some college, but no degree	No spouse/partner living with me	Yes, private insurance	1
2131354274	0	0	1	10	1	5	2	4	4	5	4	4	4	Not too hesitant	8		0	Yes, they needed a doctor	0			Female	39			Asian/Pacific-islander					Married	$100,000 or greater			Some college, but no degree	Some college, but no degree	Yes, private insurance	3
2115700146	0	0	1	8	3	4	1	5	3	4	5	4	4	Not too hesitant	9		1	No	0			Male	34	White							Married	$50,000-74,999			Associate's degree	Some college, but no degree	Yes, public insurance	2
2096636484	0	0	1	7	3	5	2	5	3	4	4	5	3				1	Yes, they needed a doctor	0			Female	31	White							Married	$50,000-74,999			Graduate or professional degree	Graduate or professional degree	Yes, private insurance	2
2092179750	0	0	1	6	3	4	2	2	4	4	5	5	4	Not sure	7		1	Yes, they needed a doctor	0	I did not have time to go to the doctor to get updated shots	I researched and downloaded a form from the Internet	Female	31					Hispanic or Latino			Married	$35,000-49,999			Graduate or professional degree	Some college, but no degree	Yes, private insurance	3	No	No	Sí	6	No estoy segura/o	De acuerdo	No de acuerdo	No de acuerdo	De acuerdo	De acuerdo	Extremadamente preocupada/o
2090941462	0	0	1	8	3	3	2	4	4	5	4	3	2	Not too hesitant	9		0	No	0			Female	31	White							Not married, but living with partner	$75,000-99,999			Associate's degree	Some college, but no degree	Yes, public insurance	2
2090898747	0	0	1	8	3	3	2	3	4	4	4	4	4	Not sure	9		0	No	0			Female	35			Asian/Pacific-islander					Married	$50,000-74,999			Graduate or professional degree	Graduate or professional degree	Yes, private insurance	2
2090833063	1	0	1	9	2	5	2	3	5	5	4	2	1	Not too hesitant	9		1	No	0			Male	31	White							Married	$50,000-74,999			Graduate or professional degree	Bachelor's degree	Yes, private insurance	1
2078461884	0	0	1	8	2	4	1	3	4	5	2	2	2	Not at all hesitant	9		0	Yes, they didn't need a doctor	0			Female	39		Black/African American						Married	$75,000-99,999			Bachelor's degree	Graduate or professional degree	Yes, private insurance	2
2071833559	0	0	1	7	2	5	2	4	4	4	2	3	2	Not too hesitant	9		0	No	0			Female	41								Married	$100,000 or greater			Bachelor's degree	Bachelor's degree	Yes, private insurance	2
2071475399	0	0	1	10	3	3	1	3	4	5	2	3	2	Not too hesitant	10		0	No	0			Female	31		Black/African American						Never married	Less than $35,000			Graduate or professional degree	No spouse/partner living with me	Yes, public insurance	2
2071167830	0	0	9	5	5	3	4		4	4	4	4	3	Not sure	4		0	No	0			Female	43	White		Asian/Pacific-islander					Married	$100,000 or greater			Graduate or professional degree	Graduate or professional degree	Yes, private insurance	3
2070094549	0	0	1	10	1	2	3	2	3	5	3	3	3	Not at all hesitant	10		0	No	0			Female	33						Other (please specify)	Indian	Married	$100,000 or greater			Graduate or professional degree	Graduate or professional degree	Yes, public insurance	2
2069746628	0	0	1	10	2	5	1	3	5	5	2	3	1	Not too hesitant	10		0	No	0			Female	34		Black/African American						Divorced or separated	$35,000-49,999			Some college, but no degree	Some college, but no degree	Yes, public insurance	1
2056843846	0	0	1	10	1	4	1	1	5	5	2	2	2	Not at all hesitant	10		0	No	0			Female	33	White							Married	$100,000 or greater			Some college, but no degree	Bachelor's degree	Yes, private insurance	2
2056720741	0	0	1	4	3	4	2	3	3	4	4	4	2	Somewhat hesitant	7		0	No	0			Female	44	White							Married	$50,000-74,999			Some college, but no degree	Some college, but no degree	Yes, private insurance	3
2056439384	0	0	1	8	3	5	2	3	4	5	4	4	2	Not too hesitant	9		0	No	0			Female	35	White							Divorced or separated	$100,000 or greater			Bachelor's degree	Bachelor's degree	Yes, private insurance	1
2055235954	1	0	0	4	5	5	3	5	4	2	4	4	2	Somewhat hesitant	6		1	No	0			Female	34	White							Married	Less than $35,000			Bachelor's degree	Graduate or professional degree	Yes, public insurance	2
2055017296	0	0	1	8	2	4	2	4	4	4	2	2	2	Not too hesitant	10		0	No	0			Female	48	White							Married	$100,000 or greater			Bachelor's degree	Bachelor's degree	Yes, private insurance	1
2054978041	0	0	1	9	2	4	2	4	3	4	4	5	4	Not sure	7		0	No	0			Female	34	White							Married	$50,000-74,999			Graduate or professional degree	9th to 12th grade	Yes, public insurance	1
2054911110	1	0	1	9	3	3	3	3	4	4	4	4	4	Not sure	9		0	Yes, they were hospitalized	0		The school office offered the form without me asking	Female	31			Asian/Pacific-islander					Divorced or separated	$75,000-99,999			Graduate or professional degree	No spouse/partner living with me	Yes, private insurance	2
2054732330	0	0	9	5	3	4	3	2	3	4	4	4	3	Not too hesitant	5		1	No	0			Female	35	White							Married	$35,000-49,999			Bachelor's degree	Some college, but no degree	Yes, private insurance	4
2054709284	0	0	1	9	2	4	1	4	4	4	2	2	4	Not too hesitant	8		0	No	0			Female	32	White							Married	$50,000-74,999			High school graduate or GED	Some college, but no degree	Yes, public insurance	2
2360180327	0	0	9	7	4	4	3	5	3	2	4	4	2	Somewhat hesitant	7	M.D.	1	Yes, they needed a doctor	0			Female	38	White							Married	$100,000 or greater	0	1	Bachelor's degree	Graduate or professional degree	Yes, private insurance	2	Franklin at Brimhall
2348178403	0	0	1	10	2	4	1	3	4	4	4	4	2	Not at all hesitant	No doctor	M.D.	0	No	0			Male	47					Hispanic or Latino			Married	Less than $35,000	1	0	Bachelor's degree	High school graduate or GED	No	3	Franklin @ Brimhall Mesa High
2323576282	1	0	1	3	4	4	4	5	3	4	3	4	2	Somewhat hesitant	7	M.D.	0	No	0			Female	44	White							Not married, but living with partner	$100,000 or greater	1	1	Bachelor's degree	Bachelor's degree	Yes, private insurance	1	Za
2270533623	0	0	1	10	1	5	1	1	5	5	1	1	1	Not at all hesitant	10	M.D.	0	Yes, they needed a doctor	0			Female	36	White							Married	$100,000 or greater	1	1	Bachelor's degree	High school graduate or GED	Yes, private insurance	2	En Mo
2264561204	0	0	1	10	2	5	2	2	4	4	2	2	2	Not at all hesitant	7	M.D.	0	No	0			Female	49	White							Married	$75,000-99,999	1	0	Associate's degree	High school graduate or GED	Yes, private insurance	2	Za
2262463391	0	0	1	10	1	5	1	3	4	5	2	2	2	Not at all hesitant	7	M.D.	1	Yes, they needed a doctor	0			Female	29	White							Married	$50,000-74,999	0	1	Associate's degree	Some college, but no degree	Yes, private insurance	4	Za
2261058686	0	0	1	10	2	4	2	2	4	4	2	2	2	Not too hesitant	10	M.D.	0	No	0			Female	28	White							Married	$75,000-99,999	1	1	Some college, but no degree	Some college, but no degree	Yes, private insurance	2	ENTZ
2260281883	0	0	1	9	2	5	3	2	3	5	2	2	2	Not too hesitant	9	M.D.	0	Yes, they didn't need a doctor	0			Female	43	White							Married	$75,000-99,999	0	1	Bachelor's degree	Graduate or professional degree	Yes, private insurance	7	ZA, SM, SK
2257673291	0	0	1	9	1	5	1	1	5	5	4	4	3	Not at all hesitant	10	M.D.	0	Yes, they needed a doctor	0			Female	52	White							Married		1	1	Bachelor's degree	High school graduate or GED	Yes, private insurance	2	fs
2220756940	0	0	1	8	2	5	1	3	4	4	4	4	4	Not at all hesitant	9	M.D.	1	Yes, they didn't need a doctor	0			Female	46	White							Married	$75,000-99,999	1	1	Some college, but no degree	Graduate or professional degree	Yes, private insurance	5	Fr
2220506355	0	0	1	10	2	5	2	3	4	5	2	2	2	Not at all hesitant	9	M.D.	0	No	0			Male	37	White							Married	$100,000 or greater	1	1	Some college, but no degree	Some college, but no degree	Yes, private insurance	3	ZA
2215866455	1	0	1	8	1	5	4	4	4	5	4	4	1	Not too hesitant	10	D.O.	1	No	0			Female	35	White							Married	$50,000-74,999	0	1	Bachelor's degree	Graduate or professional degree	Yes, private insurance	4	fr
2196605462	0	0	1	10	2	5	1	3	4	4	4	4	2	Not too hesitant	7	M.D.	0	No	0			Female	40	White							Married	$35,000-49,999	1	1	Bachelor's degree	High school graduate or GED	Yes, private insurance	2	Zaharis and Fremont
2183838286	0	0	1	10	1	5	1	5	4	5	5	5	5	Not too hesitant	10	M.D.	1	No	0			Female	48	White							Not married, but living with partner	$75,000-99,999	1	1	Bachelor's degree	Some college, but no degree	Yes, private insurance	1	za
2182794664	0	0	1	8	2	4	2	2	4	4	1	1	1	Not at all hesitant	9	M.D.	0	No	0			Female	31	White							Married	$50,000-74,999	0	1	Some college, but no degree	Graduate or professional degree	Yes, private insurance	4	Fr Ea (EM)
2182594572	1	0	1	8	2	4	3	4	4	5	4	4	2	Not too hesitant	10	M.D.	0	No	0			Female	41	White							Married	$75,000-99,999	1	1	Bachelor's degree	Some college, but no degree	Yes, private insurance	4	Fr Ta
2182282027	0	0	1	9	3	4	2	2	4	5	4	2	4	Not too hesitant	9	M.D.	0	No	0			Female	38	White							Married	$100,000 or greater	0	1	Graduate or professional degree	Bachelor's degree	Yes, private insurance	4	Fr
2181780718	0	0	1	8	2	2	3	4	4	5	2	2	3	Not too hesitant	9	I do not have a doctor	0	Yes, they needed a doctor	0			Female	46	White							Married	$100,000 or greater	1	1	Bachelor's degree	Bachelor's degree	Yes, private insurance	2	zaharis elementary
2181761362	0	0	1	9	2	5	2	3	4	4	2	2	2	Not at all hesitant	8	M.D.	0	No	0			Female	38	White							Never married	$50,000-74,999	1	9	Some college, but no degree	No spouse/partner living with me	Yes, private insurance	2	Ja Re
2180929572	0	0	9	5	4	4	4	5	3	2	4	4	4	Somewhat hesitant	5	M.D.	0	No	0	I do not believe my child should get shots		Female	31	White							Married	$75,000-99,999	1	1	Some college, but no degree	Some college, but no degree	Yes, public insurance	4	Taylor Jr High Kino Jr High Franklin at Brimhall
2180872887	0	0	1	8	2	4	3	3	4	4	2	2	2	Not at all hesitant	8	M.D.	0	Yes, they were hospitalized	0			Female	28	White							Never married	Less than $35,000	1	9	Some college, but no degree	No spouse/partner living with me	Yes, private insurance	1	En
2180523822	0	0	1	10	1	5	1	2	5	5	2	2	2	Not at all hesitant	9	M.D.	0	No	0			Female	33	White			American Indian/Alaskan Native				Married	$50,000-74,999	1	1	Associate's degree	Some college, but no degree	Yes, private insurance	2	Franklin @ Brimhall
2180389453	0	0	1	10	2	5	2	2	4	4	3	2	2	Not at all hesitant	10	M.D.	0	No	0			Female	32	White							Married	$75,000-99,999	1	1	Bachelor's degree	Associate's degree	Yes, private insurance	2	Jo
2180210482	0	0	1	10	1	5	2	2	5	5	1	1	1	Not at all hesitant	10	M.D.	0	No	0			Female	32	White							Married	$50,000-74,999	0	1	Some college, but no degree	Some college, but no degree	Yes, private insurance	5	Fr
2178753712	0	0	1	10	1	5	1	3	5	5	2	2	5	Not at all hesitant	8	M.D.	0	No	0			Female	34	White							Married	$100,000 or greater	0	1	Graduate or professional degree	Graduate or professional degree	Yes, private insurance	3	Ea
2177981845	0	0	1	10	2	5	3	3	4	5	2	2	2	Not too hesitant	10	D.O.	0	No	0			Male	38	White							Married	$100,000 or greater	1	1	Bachelor's degree	Graduate or professional degree	Yes, public insurance	2	Zaharis
2177922988	0	0	1	10	1	5	1	3	5	5	2	2	2	Not at all hesitant	10	M.D.	1	Yes, they were hospitalized	0			Female	43	White							Married	$100,000 or greater	1	1	High school graduate or GED	Graduate or professional degree	Yes, private insurance	3	En, Mo
2177573200	0	0	1	9	2	5	1	3	4	5	4	4	1	Not at all hesitant	10	M.D.	0	Yes, they needed a doctor	0			Female	52	White							Married	$75,000-99,999	1	1	Bachelor's degree	High school graduate or GED	Yes, private insurance	2	Fr
2177351609	0	0	1	9	2	4	2	2	4	5	3	2	5	Not at all hesitant	9	M.D.	0	No	0			Female	44	White							Married		1	1	Some college, but no degree	Graduate or professional degree	Yes, private insurance	3	Ja Zaharis
2177271434	0	0	1	7	2	4	1	5	3	4	4	3	3	Not too hesitant	10	M.D.	0	No	0			Female	34	White							Never married	$50,000-74,999	1	9	Bachelor's degree		Yes, private insurance	1	FRANKLIN AT BRIMHALL
2176983185	0	0	1	10	1	4	1	2	4	4	1	1	2	Not at all hesitant	10	M.D.	0	No	0			Female	31	White							Married	$50,000-74,999	0	1	Associate's degree	Graduate or professional degree	Yes, public insurance	4	Fr
2176883370	0	0	1	8	2	4	3	4	3	5	2	3	2	Not too hesitant	10	M.D.		No	0			Female	35	White							Married	$50,000-74,999	0	1	Bachelor's degree	Bachelor's degree	Yes, private insurance	2	Za
2176818217	0	0	0	8	5	3	2	2	1	1	5	5	1	Somewhat hesitant	5	M.D.	1	No	0			Female	32					Hispanic or Latino			Married	$35,000-49,999	1	1	Some college, but no degree	Graduate or professional degree	Yes, private insurance	2
2176700356	0	0	1	1	5	5	5	3	2	5	5	5	5	Very hesitant	10	M.D.	1	No	0	I do not believe my child should get shots		Female	31	White							Not married, but living with partner	$35,000-49,999	1	1	High school graduate or GED	Associate's degree	No	1	So
2172976395	0	0	1	10	2	5	2	3	4	5	2	2	2	Not at all hesitant	9	M.D.	0	Yes, they didn't need a doctor	0			Female	40	White							Married	$100,000 or greater	1	1	Bachelor's degree	Bachelor's degree	Yes, private insurance	2	Za
2171937143	0	0	1	3	4	3	3	4	3	4	5	5	3	Somewhat hesitant	10	M.D.	1	No	0			Female	35	White							Married	$35,000-49,999	0	1	Graduate or professional degree	Graduate or professional degree	No	4	za
2170861571	0	0	1	10	1	5	5	1	5	5	1	1	1	Not at all hesitant	10	M.D.	1	Yes, they needed a doctor	0			Female	33						Other (please specify)	caucasian/mexican	Married	$75,000-99,999	1	1	Graduate or professional degree	Bachelor's degree	Yes, private insurance	2	ZA
2170320372	0	0	1	8	2	5	2	3	4	4	4	1	3	Not too hesitant	7	M.D.	0	No	0			Female	37	White							Married	$50,000-74,999	0	1	Bachelor's degree	Bachelor's degree	Yes, private insurance	4	Franklin at Brimhall
2170301979	1	0	1	10	1	5	1	2	5	5	4	2	4	Not at all hesitant	10	M.D.	1	Yes, they were hospitalized	0			Female	46	White							Married	$100,000 or greater	1	1	Graduate or professional degree	Bachelor's degree	Yes, private insurance	2	za
2170274979	0	0	1	8	2	5	1	3	4	4	4	4	2	Not too hesitant	9	M.D.	0	No	0			Female	36	White							Married	$100,000 or greater	1	1	Associate's degree	Bachelor's degree	Yes, private insurance	3	Za
2170271511	0	0	1	10	1	5	2	3	5	5	2	1	1	Not at all hesitant	10	M.D.	0	No	0			Female	26	White							Married	$50,000-74,999	0	1	Bachelor's degree	Bachelor's degree	Yes, public insurance	3	Fr
2170267282	0	0	1	9	3	5	1	4	5	5	4	4	1	Not too hesitant	10	M.D.	0	Yes, they didn't need a doctor	0			Female	42	White							Married	$75,000-99,999	1	1	High school graduate or GED	Graduate or professional degree	Yes, private insurance	3	Franklin at Brimhall and Highland High School
2170265459	0	0	1	10	3	4	3	2	4	4	4	3	4	Not too hesitant	9	M.D.	0	No	0			Female	33	White							Not married, but living with partner	$35,000-49,999	1	1	Associate's degree	High school graduate or GED	Yes, public insurance	1	SO
2170257710	0	0	1	10	2	5	1	4	4	5	2	2	2	Not too hesitant	10	M.D.	1	Yes, they were hospitalized	0			Female	34	White							Married	$50,000-74,999	0	1	Bachelor's degree	Graduate or professional degree	Yes, private insurance	3	Za
2170233014	0	0	1	8	2	5	2	3	2	4	4	4	2	Not too hesitant	9	M.D.	0	No	0			Female	40	White							Married	$100,000 or greater	0	1	Bachelor's degree	Bachelor's degree	Yes, private insurance	3	Za Ma
2170192979	0	0	1	10	1	5	1	3	5	5	4	2	2	Not at all hesitant	10	D.O.	0	Yes, they were hospitalized	0			Female	34	White							Married	$35,000-49,999	0	1	Bachelor's degree	Bachelor's degree	Yes, public insurance	3	za
2168527963	0	0	1	9	2	4	3	4	4	5	4	3	4	Not too hesitant	9	M.D.	1	No	0			Female	38	White							Married	$75,000-99,999	1	1	Graduate or professional degree	Bachelor's degree	Yes, private insurance	2	ZA
2168519545	1	0	1	5	2	5	2	4	4	5	4	4	2	Not too hesitant	10	M.D.	0	No	0			Female	37	White							Married	$75,000-99,999	1	1	Bachelor's degree	Graduate or professional degree	Yes, private insurance	4	Za
2168482420	0	0	1	5	3	4	4	3	4	4	4	4	2	Somewhat hesitant	8	M.D.		No	0			Male	46	White							Never married	$75,000-99,999	1	9	Associate's degree	No spouse/partner living with me	Yes, private insurance	1	FR
2168449986	0	0	1	8	4	4	4	4	4	4	4	3	4	Somewhat hesitant	8	M.D.	1	Yes, they were hospitalized	0			Male	32	White							Married	$35,000-49,999	1	1	Some college, but no degree	Associate's degree	Yes, public insurance	2	Franklin at Brimhall
2168349269	0	0	1	10	1	5	1		5	5	1	1		Not at all hesitant	10	M.D.	0	No	0			Female	38	White							Married	$50,000-74,999	0	1	9th to 12th grade	Associate's degree	Yes, public insurance	3	Me Za re
2168240947	0	0	1	10	2	4	2	3	4	5	2	3	2	Not too hesitant	9	M.D.	0	Yes, they needed a doctor	0			Male	35	White							Married	$75,000-99,999	1	0	Graduate or professional degree	Graduate or professional degree	Yes, private insurance	5	Au
2168165395	1	0	1	1	2	5	2	5	4	5	4	2	3	Not too hesitant	9	D.O.	0	Yes, they didn't need a doctor	0			Female	39	White							Married	$100,000 or greater	0	1	Bachelor's degree	Graduate or professional degree	Yes, private insurance	5	Fr
2168126349	0	0	1	9	2	5	1	4	4	5	3	2	3	Not too hesitant	10	M.D.	0	No	0			Female	28	White							Not married, but living with partner	$50,000-74,999	0	1	Bachelor's degree	Bachelor's degree	Yes, private insurance	1	Ea
2168091097	0	0	1	6	4	4	2	4	2	4	2	2	2	Not too hesitant	10	M.D.	0	No	0			Female	28	White							Married	$50,000-74,999	1	1	Some college, but no degree	Bachelor's degree	Yes, private insurance	2	BE
2168072552	0	0	1	10	2	5	2	3	3	4	1	2	4	Not at all hesitant	9	M.D.	0	Yes, they were hospitalized	0			Female	31	White		Asian/Pacific-islander					Married	$75,000-99,999	1	1	Graduate or professional degree	High school graduate or GED	Yes, private insurance	2	Fr
2168068638	0	0	1	10	1	5	1	2	5	5	2	1	1	Not at all hesitant	10	M.D.	0	No	0			Male	48	White							Married	$100,000 or greater	1	0	Bachelor's degree	Graduate or professional degree	Yes, private insurance	2	za sm
2168061767	1	0	9	4	3	4	4	4	2	2	4	4	2	Somewhat hesitant	6	M.D.	0	No	0			Female	32	White							Married	$100,000 or greater	0	1	Some college, but no degree	Graduate or professional degree	Yes, private insurance	5	Za
2168061560	0	0	1	9	2	4	3	4	4	4	2	2	2	Not too hesitant	9	M.D.	0	No	0			Male	35					Hispanic or Latino			Married	$75,000-99,999	1	1	Graduate or professional degree	Bachelor's degree	Yes, private insurance	4	Fr
2167938868	0	0	1	8	2	4	2	4	4	4	4	2	4	Not too hesitant	6	M.D.	1	No	0			Female	33	White	Black/African American						Married	$100,000 or greater	0	1	Some college, but no degree	Bachelor's degree	Yes, private insurance	3	fr hi
2167934596	0	0	1	8	3	4	3	3	4	5	2	3	2	Not too hesitant	10	D.O.	0	No	0			Female	42	White							Married	$100,000 or greater	1	1	Some college, but no degree	High school graduate or GED	Yes, private insurance	3	So. Re
2167803365	0	0	1	10	2	4	1	2	4	5	2	2	2	Not at all hesitant	9	M.D.	0	No	0			Male	51	White							Married	$75,000-99,999	1	0	Graduate or professional degree	Bachelor's degree	Yes, private insurance	1	Za
2167720853	0	0	1	10	1	5	1	1	5	5	2	2	4	Not at all hesitant	10	D.O.	0	No	0			Female	42	White							Married	$100,000 or greater	1	1	Some college, but no degree	Graduate or professional degree	Yes, private insurance	2	Zaharis elementary
2167720592	0	0	1	9	2	5	2	2	4	5	2	2	2	Not at all hesitant	9	M.D.	0	Yes, they needed a doctor	0			Male	50	White							Married	$75,000-99,999	1	1	Graduate or professional degree	Some college, but no degree	Yes, private insurance	3	En Po
2167677957	0	0	1	9	2	5	5	2	4	4	2	2	1	Not too hesitant	7	M.D.	0	No	0			Female	40	White							Married	$75,000-99,999	1	1	Graduate or professional degree	Bachelor's degree	Yes, private insurance	3	za
2167656738	0	0	9	7	3	4	2	3	3	3	4	3	2	Not too hesitant	3	M.D.	0	No	0			Female	40	White							Married	$50,000-74,999	0	1	Bachelor's degree	Some college, but no degree	Yes, private insurance	2	fr we
2167625971	0	0	1	9	2	5	3	4	4	5	2	2	2	Not at all hesitant	9	M.D.	1	Yes, they needed a doctor	0			Female	37	White							Married	$35,000-49,999	1	0	Some college, but no degree	Some college, but no degree	Yes, public insurance	2	ea
2167608351	1	0	9	3	3	4	3	4	3	2	5	5	5	Somewhat hesitant	6	M.D.	0	Yes, they needed a doctor	0			Female	33	White							Married	$50,000-74,999	1	1	High school graduate or GED	Associate's degree	Yes, private insurance	2	Ja
2167589030	0	0	1	10	1	5	1	1	1	5	1	1	1	Not at all hesitant	10	M.D.	0	No	0			Female	36	White							Married	Less than $35,000	0	0	Associate's degree	Graduate or professional degree	Yes, public insurance	3	Franklin at brimhall
2167581023	0	0	1	10	1	3	1	3	5	5	1	1	1	Not at all hesitant	10	M.D.	0	No	0			Female	47	White							Married	$75,000-99,999	1	1	Graduate or professional degree	Some college, but no degree	Yes, public insurance	2	Franklin at Brimhall
2167562398	0	0	1	8	2	5	3	4	4	5	3	3	3	Not too hesitant	10	M.D.	0	No	0			Female	41	White							Married	$50,000-74,999	1	1	High school graduate or GED	High school graduate or GED	Yes, private insurance	2	Br
2167468738	0	0	1	7	3	3	3	3	3	4	2	2	2	Not too hesitant	7	M.D.	0	No	0			Male	37						Other (please specify)	caucasian	Married	$35,000-49,999	1	1	Graduate or professional degree	Associate's degree	Yes, private insurance	2
2167393466	0	0	1	9	2	4	2	2	4	4	4	2	2	Not too hesitant	8	M.D.	0	No	0			Male	57	White							Married	$75,000-99,999	1	0	High school graduate or GED	High school graduate or GED	Yes, private insurance	1	Ja Zaharis
2167314006	0	0	1	8	2	4	3	5	4	5	3	2	2	Not too hesitant	10	M.D.	0	No	0			Female	41					Hispanic or Latino			Married	$100,000 or greater	1	0	Bachelor's degree	High school graduate or GED	Yes, private insurance	3	Za
2167175189	0	0	1	10	1	5	1	1	5	5	4	4	1	Not at all hesitant	10	M.D.	1	No	0			Female	59	White							Divorced or separated			9	Some college, but no degree		Yes, public insurance	3	Mendoza Entz
2167150911	0	0	1	9	3	4	2	4	4	5	2	3	2	Not too hesitant	10	M.D.		Yes, they needed a doctor	0			Female	31	White							Married	$50,000-74,999	0	1	Associate's degree	Some college, but no degree	Yes, public insurance	4	Za
2167119171	0	0	1	8	2	4	2	3	4	4	4	2	2	Not too hesitant	7	M.D.	0	Yes, they were hospitalized	0			Female	40	White							Married	$75,000-99,999	1	1	Bachelor's degree	Some college, but no degree	Yes, private insurance	4	Fr
2167115457	0	0	1	7	3	4	3	5	3	4	4	4	4	Somewhat hesitant	9	M.D.	1	Yes, they needed a doctor	0			Female	37	White							Married	$35,000-49,999	1	1	Some college, but no degree	Bachelor's degree	No	1
2167109427	0	0	1	10	2	5	3	3	4	4	2	3	2	Not too hesitant	10	M.D.	0	No	0			Female	32	White							Married	$100,000 or greater	0	1	Some college, but no degree	Graduate or professional degree	Yes, private insurance	4	EA
2167099415	0	0	1	10	3	4	2	3	4	4	4	2	3	Not too hesitant	8	M.D.	0	No	0			Female	36			Asian/Pacific-islander					Married	$50,000-74,999	1	1	Graduate or professional degree	Bachelor's degree	Yes, private insurance	3	Ea
2167098546	0	0	1	8	1	5	1	4	4	5	2	2	2	Not at all hesitant	9	M.D.	0	No	0			Female	39	White							Married	$50,000-74,999	0	0	Bachelor's degree	High school graduate or GED	Yes, public insurance	3	sm, so
2167082933	0	0	1	10	2	5	1	2	5	5	2	2	2	Not at all hesitant	10	M.D.	0	No	0			Female	27	White							Married	$35,000-49,999	0	1	Some college, but no degree	Some college, but no degree	Yes, public insurance	3	En
2167079477	0	0	1	7	4	5	2	2	4	4	1	1	1	Not too hesitant	8	M.D.	0	No	0			Female	28	White							Married	$50,000-74,999	1	1	Bachelor's degree	Some college, but no degree	Yes, public insurance	4	Fr
2167077711	0	0	1	8	2	5	2	4	4	4	4	2	1	Not too hesitant	8	M.D.	0	No	0			Female	33	White							Married	$50,000-74,999	1	1	Graduate or professional degree	Bachelor's degree	Yes, private insurance	3	Ea
2167066709	0	0	1	10	1	5	2	2	5	5	2	1	2	Not at all hesitant	9	M.D.	0	No	0			Male	42	White							Married	$100,000 or greater	1	1	Bachelor's degree	Bachelor's degree	Yes, private insurance	2	EN
2167064145	0	0	1	10	2	5	1	4	5	5	4	4	1	Somewhat hesitant	9	M.D.	0	Yes, they were hospitalized	0			Female	29	White							Married	$50,000-74,999	1	1	Graduate or professional degree	Graduate or professional degree	Yes, private insurance	3	ZA
2167062037	0	0	1	7	3	4	3	3	4	5	4	4	3	Not too hesitant	10	M.D.	0	Yes, they didn't need a doctor	0			Female	39	White							Married	$75,000-99,999	1	1	Graduate or professional degree	Bachelor's degree	Yes, private insurance	2	James K Zaharis elementary
2167056952	0	0	1	9	1	5	2	3	5	5	4	2	4	Not too hesitant	9	M.D.	1	Yes, they needed a doctor	0			Female	45	White							Married	$75,000-99,999	1	1	Graduate or professional degree	Graduate or professional degree	Yes, private insurance	1	Za
2167056303	1	0	0	4	4	5	2	5	3	5	4	4	4	Somewhat hesitant	9	M.D.	0	No	0			Female	39	White							Married		0	1	Bachelor's degree	Bachelor's degree	Yes, private insurance	3	Ea
2167053609	0	0	1	9	1	5	1	2	5	5	4	4	2	Not too hesitant	10	M.D.	0	Yes, they didn't need a doctor	0			Female	33	White							Married	$50,000-74,999	0	1	Bachelor's degree	Bachelor's degree	Yes, private insurance	4	Homeschool
2167048458	0	0	1	8	2	5	1	4	3	4	4	4	3	Not too hesitant	7	M.D.	0	Yes, they didn't need a doctor	0												Married				Bachelor's degree	Bachelor's degree	Yes, private insurance		Za
2167045214	0	0	1	7	3	4	2	4	4	4	4	4	4	Not too hesitant	9	M.D.	0	No	0			Female	33	White							Married	Less than $35,000	1	1	Some college, but no degree	Bachelor's degree	Yes, public insurance	5	Fr
2167037771	0	0	1	9	1	5	1	4	4	5	4	2	2	Not at all hesitant	9	M.D.	0	Yes, they needed a doctor	0			Female	38	White							Married	$100,000 or greater	0	1	Associate's degree	Graduate or professional degree	Yes, private insurance	4	DRHS, FAB, FJH
2167037118	1	0	1	8	2	5	1	4	4	4	4	4	3	Not at all hesitant	10	M.D.	0	No	0			Female	48	White							Married	$100,000 or greater	1	1	Bachelor's degree	Bachelor's degree	Yes, private insurance	2	ZA
2167027131	1	0	1	9	2	4	2	4	4	4	4	4	4	Somewhat hesitant	10	M.D.	0	No	0			Female	43	White							Married	$75,000-99,999	1	1	Graduate or professional degree	Associate's degree	Yes, public insurance	1	Za
2167016249	0	0	1	0	5	5	5	5	2	3	2	2	2	Somewhat hesitant	6	M.D.	0	No	0			Female	32	White							Married	$50,000-74,999	0	1	Some college, but no degree	Bachelor's degree	Yes, private insurance	5	Fr
2167013506	0	0	1	10	1	5	1	1	5	5	1	1	1	Not at all hesitant	10	D.O.	1	Yes, they didn't need a doctor	0			Male	34	White							Married		1	0	Graduate or professional degree	Graduate or professional degree	Yes, private insurance	4	Fr
2167011470	0	0	1	9	2	5	2	3	4	4	2	2	3	Not too hesitant	9	M.D.	0	No	0			Female	35	White							Married	$50,000-74,999	1	0	Graduate or professional degree	Graduate or professional degree	Yes, private insurance	4
2167007655	0	0	1	4	3	5	1	4	3	4	2	3	2	Not too hesitant	8	M.D.	0	No	0			Female	37	White							Married	$100,000 or greater	1	1	Graduate or professional degree	Graduate or professional degree	Yes, private insurance	3	Za
2166999596	0	0	1	10	2	3	1	3	4	5	2	3	3	Not at all hesitant	10	M.D.	0	No	0			Female	29	White							Married	$35,000-49,999	0	1	High school graduate or GED	Some college, but no degree	Yes, public insurance	3	za
2166996526	0	0	1	10	2	4	1	2	5	5	4	2	4	Not at all hesitant	10	M.D.	0	Yes, they needed a doctor	0			Female	45	White							Married	$50,000-74,999	1	1	Associate's degree	Graduate or professional degree	Yes, private insurance	4
2166991988	0	0	1	10	3	5	3	4	3	5	5	3	4	Not too hesitant	No doctor	I do not have a doctor	0	No	0		I researched and downloaded a form from the Internet	Female	38	White							Married	$75,000-99,999	1	1	Bachelor's degree	Bachelor's degree	Yes, private insurance	2	SK & SO
2166985529	0	0	1	10	1	1	2	2	4	5	2	2	1	Not at all hesitant	9	M.D.	0	Yes, they needed a doctor	0			Female	43	White							Married	$50,000-74,999	1	1	Graduate or professional degree	Some college, but no degree	Yes, private insurance	2	SO
2166979726	0	0	1	7	3	5	2	5	3	4	4	4	3	Not too hesitant	8	M.D.	1	Yes, they needed a doctor	0			Male	41	White							Married	$75,000-99,999	1	1	Bachelor's degree	Associate's degree	Yes, private insurance	3	Fr
2166979668	0	0	1	10	2	1	1	5	4	5	4	2	1	Not at all hesitant	10	M.D.	0	No	0			Female	36	White							Married	$75,000-99,999	0	1	Associate's degree	Associate's degree	Yes, private insurance	4	Fr Hi
2166972626	0	0	1	8	3	3	3	3	3	5	2	4	4	Not at all hesitant	10	M.D.	0	No	0			Female	29	White							Married	$50,000-74,999	0	1	9th to 12th grade	Some college, but no degree	Yes, public insurance	5	Fr
2166967587	0	0	1	10	2	4	1	3	4	5	3	2	2	Not at all hesitant	9	M.D.	1	No	0			Male	45	White							Married	$75,000-99,999	1	1	Bachelor's degree	Associate's degree	Yes, private insurance	3	Fr
2166961291	1	0	1	8	1	5	1	5	5	5	4	4	1	Not too hesitant	10	D.O.	0	Yes, they needed a doctor	0			Female	30	White							Married	$75,000-99,999	1	1	Graduate or professional degree	Graduate or professional degree	Yes, private insurance	4	FR
2166958352	1	0	1	3	4	4	3	5	3	4	4	3	4	Somewhat hesitant	7	M.D.	1	No	0			Female	42					Hispanic or Latino			Married	$100,000 or greater	0	1	Graduate or professional degree	Graduate or professional degree	Yes, private insurance	2	Ea
2166957052	0	0	1	8	2	5	1	4	4	5	2	2	1	Not too hesitant	10	M.D.	0	No	0			Female	33	White							Married	$75,000-99,999	1	1	Graduate or professional degree	Graduate or professional degree	Yes, private insurance	2	Br
2166954025				7	2	5	2	3	4	4	2	2	2	Not too hesitant	10	M.D.	0	Yes, they needed a doctor	0			Female	36	White								$50,000-74,999	1	1	Some college, but no degree	High school graduate or GED	Yes, private insurance	1	SOUSA
2166951008	0	0	9	8	2	4	2	3	4	5	2	2	2	Not too hesitant	10	M.D.	0	No	0			Female	38	White							Married	$100,000 or greater	1	1	Bachelor's degree	Bachelor's degree	Yes, private insurance	1	Fr at Brimhall
2166926379	0	0	1	7	2	5	3	4	4	5	4	4	2	Somewhat hesitant	8	M.D.	1	No	0			Female	36	White							Married	$100,000 or greater	1	1	Graduate or professional degree	Bachelor's degree	Yes, private insurance	2	Za
2166922416	0	0	1	8	4	4	2	5	3	5	4	4	4	Not at all hesitant	9	M.D.	0	Yes, they needed a doctor	0			Female		White				Hispanic or Latino			Married	$35,000-49,999	0	1	Bachelor's degree	9th to 12th grade	Yes, private insurance	3	Ea
2166914672	0	0	1	10	2	5	1	3	4	5	2	2	2	Not at all hesitant	10	M.D.	0	Yes, they were hospitalized	0			Female	45	White							Married	$75,000-99,999	0	1	Bachelor's degree	Graduate or professional degree	Yes, private insurance	5	Ro -- Heritage Academy Ka -- Heritage Academy Be -- Heritage Academy Ja -- Eagleridge Ha -- Eagleridge
2166913078	0	0	1	10	2	5	1	2	4	5	2	1	2	Not at all hesitant	10	D.O.	0	Yes, they needed a doctor	0			Female	37	White							Married	$100,000 or greater	0	1	Graduate or professional degree	Graduate or professional degree	Yes, private insurance	2
2166912558	0	0	1	8	3	5	3	5	3	5	5	5	2	Not at all hesitant	9	M.D.	1	Yes, they didn't need a doctor	0			Female	39	White							Married		1	1	Graduate or professional degree	Bachelor's degree	Yes, private insurance	2	En & Hi
2166908734	0	0	1	9	2	5	2	3	4	5	2	2	3	Not too hesitant	9	M.D.	0	Yes, they were hospitalized	0			Female	32	White							Married	Less than $35,000	0	1	Associate's degree	Bachelor's degree	Yes, public insurance	2	ea
2166902142	0	0	1	10	2	1	1	1	1	1	1	1	1	Not at all hesitant	10	M.D.	0	No	0			Female	40	White							Married	$75,000-99,999	1	1	Bachelor's degree	Bachelor's degree	Yes, private insurance	1	Fr
2166895265	0	0	1	9	2	5	1	4	4	4	4	4	1	Not too hesitant	9	M.D.	0	No	0			Female	30	White							Married	$35,000-49,999	0	1	Bachelor's degree	Some college, but no degree	Yes, public insurance	3	Za
2166893752	0	0	1	8	3	4	2	2	3	4	2	2	2	Not too hesitant	9	M.D.	0	No	0			Female	27	White							Married	Less than $35,000	0	1	Associate's degree	Some college, but no degree	Yes, public insurance	3	Fr
2166891468	0	0	1	7	2	4	2	4	4	4	4	2	2	Not too hesitant	9	M.D.	0	No	0			Female	38	White							Married	$100,000 or greater	1	1	Bachelor's degree	Bachelor's degree	Yes, private insurance	2	Franklin at Brimhall
2166875863	0	0	1	10	1	5	2	2	4	5	2	1	1	Not at all hesitant	10	M.D.	1	Yes, they were hospitalized	0			Female	40	White							Married	$100,000 or greater	1	1	Associate's degree	Associate's degree	Yes, private insurance	2	So
2166875451	0	0	1	8	2	5	2	3	5	5	3	2	2	Not at all hesitant	10	M.D.	0	No	0			Male	38	White							Married	$75,000-99,999	1	1	Some college, but no degree	High school graduate or GED	Yes, private insurance	2	So
2166872995	0	0	1	10	1	5	1	3	5	5	1	1	1	Not at all hesitant	10	M.D.	0	No	0			Female	42	White							Married	$35,000-49,999	1	1	Associate's degree	Some college, but no degree	Yes, private insurance	3	Za
2166872448	0	0	1	9	2	1	2	2	4	5	2	2	2	Not at all hesitant	8	M.D.	0	Yes, they were hospitalized	0			Male	40	White							Married	$75,000-99,999	1	1	Graduate or professional degree	Bachelor's degree	Yes, private insurance	2	So
2166867554	0	0	1	9	1	5	1	1	4	4	2	4	2	Not too hesitant	8	M.D.	0	No	0			Female	44	White							Married	$100,000 or greater	0	1	Bachelor's degree	Bachelor's degree	Yes, private insurance	5	za, fr, re
2166867352	0	0	1	10	1	5	1	2	5	5	2	1	4	Not at all hesitant	10	M.D.	0	Yes, they were hospitalized	0			Female	40	White							Divorced or separated	Less than $35,000	1	9	Bachelor's degree	No spouse/partner living with me	Yes, public insurance	2	Fr
2166866236	0	0	1	9	2	5	2	4	4		4	4	2	Not too hesitant	8	M.D.	0	No	0			Female	34	White							Married	$50,000-74,999	0	1	Bachelor's degree	High school graduate or GED	No	3	Entz
2166862658	0	0	1	10	1	5	1	1	5	5	1	1	1	Not at all hesitant	10	D.O.	0	No	0			Female	44	White							Divorced or separated	$35,000-49,999	1	9	Bachelor's degree	No spouse/partner living with me	Yes, public insurance	1
2166859382	0	0	1	10	2	4	1	2	5	4	1	1	1	Not at all hesitant	8	M.D.	0	Yes, they were hospitalized	0	I lost my child’s shot records	I requested the paperwork from the school office	Male	47	White							Married	$35,000-49,999	1	1	Graduate or professional degree	Graduate or professional degree	Yes, public insurance	1	En
2166859018	1	0	1	8	2	5	2	3	4	5	1	1	2	Not too hesitant	9	D.O.	0	No	0			Female	30	White							Married	$35,000-49,999	1	1	Graduate or professional degree	Graduate or professional degree	Yes, private insurance	3
2166852836	0	0	1	10	2	5	2	2	5	5	2	2	2	Not at all hesitant	10	M.D.	0	Yes, they didn't need a doctor	0			Female	33	White							Married	$50,000-74,999	0	1	Bachelor's degree	Graduate or professional degree	Yes, public insurance	4	Franklin at Brimhall
2166850414	1	0	1	7	4	5	1	4	4	4	4	5	4	Not too hesitant	9	M.D.	1	Yes, they didn't need a doctor	0			Female	31	White							Married	$50,000-74,999	0	1	Associate's degree	Some college, but no degree	Yes, public insurance	3	Za
2166843595	0	0	1	10	1	5	3	5	4	5	2	2	1	Not at all hesitant	7	M.D.	0	No	0			Male	44	White							Married	$100,000 or greater	1	1	Graduate or professional degree	Graduate or professional degree	Yes, private insurance	1	Franklin at Brimhall
2166842058	0	0	1	10	3	5	2	3	4	4	3	2	2	Not too hesitant	8	M.D.	0	No	0			Female	38	White							Married	$100,000 or greater	0	1	Bachelor's degree	Bachelor's degree	Yes, private insurance	2	Za
2166836293	0	0	1	9	3	5	2	2	5	5	4	4	2	Not too hesitant	9	M.D.	0	No	0			Female	46	White							Married	Less than $35,000	0	0	Bachelor's degree	Some college, but no degree	No	1	Zaharis
2166829563	0	0	1	9	3	4	2	3	4	4	4	4	5	Not too hesitant	8	M.D.	0	No	0			Female	33	White							Married	$100,000 or greater	1	1	Graduate or professional degree	Bachelor's degree	Yes, private insurance	3	Za
2166825930	0	0	1	10	4	4	3	3	4	5	1	2	2	Not at all hesitant	9	M.D.	0	No	0			Male	37	White							Married	$100,000 or greater	1	1	Graduate or professional degree	Graduate or professional degree	Yes, private insurance	3	Za
2166818988	0	0	0	0	5	1	4	5	1	4	5	5	4	Very hesitant	3	M.D.	1	Yes, they didn't need a doctor	0			Female	48	White							Married	$100,000 or greater	0	1	Associate's degree	Graduate or professional degree	Yes, private insurance	1	ZA
2166817855	0	0	1	9	2	4	1	3	5	5	2	2	2	Not at all hesitant	8	M.D.	0	No	0			Female	40	White							Married	Less than $35,000	1	1	Some college, but no degree	Some college, but no degree	Yes, private insurance	2	ZA
2166815866	0	0	1	9	2	5	1	3	4	4	2	4	4	Not too hesitant	8	M.D.	0	Yes, they didn't need a doctor	0			Female	32	White							Married	$75,000-99,999	1	1	Some college, but no degree	Bachelor's degree	Yes, private insurance	4	Fr
2166815166	0	0	1	10	2	5	1	2	4	4	4	2	2	Not at all hesitant	8	M.D.	1	No	0			Male	36	White							Married	$100,000 or greater	1	0	Graduate or professional degree	Bachelor's degree	Yes, private insurance	4	En
2166815012	0	0	1	9	2	5	1	3	4	4	2	2	1	Not at all hesitant	10	M.D.	0	No	0			Female	46	White							Married	$100,000 or greater	1	1	Bachelor's degree	Bachelor's degree	Yes, private insurance	3	en mo
2166814833	0	0	1	9	2	5	2	3	4	4	2	2	2	Not too hesitant	8	M.D.	0	No	0			Male	30	White							Married	$75,000-99,999	1	0	Bachelor's degree	Bachelor's degree	Yes, private insurance	2
2166814520	0	0	1	9	2	5	1	3	4	5	4	3	4	Not at all hesitant	10	M.D.	0	No	0			Female	39	White							Married	Less than $35,000	0	1	High school graduate or GED	High school graduate or GED	Yes, public insurance	2	Fr
2166812153	0	0	1	7	2	4	2	4	2	4	4	4	5	Somewhat hesitant	6	M.D.	0	No	0
2166810321	0	0	1	10	1	3	1	3	5	5	1	1	3	Not at all hesitant	10	M.D.	0	No	0			Female	36	White							Married		1	1	Some college, but no degree	Bachelor's degree	Yes, private insurance	2	So
2166805398	0	0	1	9	3	4	2	3	4	5	2	2	2	Not too hesitant	10	D.O.	0	No	0			Female	34	White							Married	$50,000-74,999	1	1	Bachelor's degree	Graduate or professional degree	Yes, private insurance	3	ZA
2166803195	0	0	1	10	1	5	2	2	4	5	2	2	2	Not too hesitant	9	M.D.	0	No	0			Female	39	White							Married	$100,000 or greater	0	1	Bachelor's degree	Bachelor's degree	Yes, private insurance	2	Za
2166797647	0	0	1	10	2	5	1	4	4	4	1	1	3	Not at all hesitant	10	M.D.	0	Yes, they were hospitalized	0			Female	37	White							Married	$50,000-74,999	0	1	Bachelor's degree	Bachelor's degree	Yes, private insurance	4	Ea
2166797194	0	0	1	10	1	5	1	4	5	5	1	1	1	Not at all hesitant	10	D.O.	0	No	0			Female	40	White							Married	$100,000 or greater	1	1	High school graduate or GED	High school graduate or GED	Yes, private insurance	2	ZA
2166796796	1	0	0	2	5	2	2	5	2	4	4	5	4	Somewhat hesitant	7	M.D.	1	No	0			Female	34	White							Married	$75,000-99,999	0	1	Bachelor's degree	Graduate or professional degree	Yes, private insurance	3	Fr
2166794925	0	0	1	9	1	4	1	1	5	5	2	1	2	Not at all hesitant	9	M.D.	0	Yes, they needed a doctor	0			Female	35	White							Married	$75,000-99,999	1	1	Associate's degree	Associate's degree	Yes, private insurance	2	fr at brimhall
2166789532	0	0	1	8	4	4	3	5	3	5	4	4	2	Not at all hesitant	10	M.D.	0	Yes, they were hospitalized	0			Female	44	White							Married	$50,000-74,999	0	1	Graduate or professional degree	Associate's degree	Yes, private insurance	2	e
2166789423	1	0	1	8	4	5	2	5	4	5	4	4	4	Somewhat hesitant	10	M.D.	1	Yes, they needed a doctor	0			Female	38	White							Married	$100,000 or greater	0	1	Bachelor's degree	Bachelor's degree	Yes, private insurance	2	EA
2166787031	0	0	1	10	4	3	2	2	4	5	2	4	5	Not too hesitant	10	M.D.	0	Yes, they didn't need a doctor	0	I lost my child’s shot records	I researched and downloaded a form from the Internet	Female	29					Hispanic or Latino			Never married	Less than $35,000	1	1	Some college, but no degree	Some college, but no degree	Yes, private insurance	3	So
2166786735	0	0	1	10	2	5	3	3	4	5	4	2	1	Not at all hesitant	10	M.D.	1	No	0			Female	35	White							Married	$75,000-99,999	0	1	Associate's degree	Associate's degree	Yes, private insurance	1	Fr
2166783897	9	9	9	6	3	4	3	4	3	4	5	5	2	Not sure	9	M.D.	0	No	0			Male	40	White							Married	$100,000 or greater	1	1	Bachelor's degree	Associate's degree	Yes, private insurance	2
2166782430	0	0	1	9	2	4	2	3	4	4	4	3	4	Not too hesitant	9	M.D.	0	Yes, they didn't need a doctor	0			Male	32	White							Married	Less than $35,000	1	1	Bachelor's degree	Some college, but no degree	Yes, private insurance	5	Fr
2166781841	0	0	1	8	2	4	2	2	4	5	2	2	2	Not too hesitant	10	M.D.	0	No	0			Female	30	White							Married	$50,000-74,999	0	1	Some college, but no degree	Some college, but no degree	Yes, private insurance	1	za
2166781008	0	0	1	8	2	5	2	3	4	4	3	2	2	Not at all hesitant	9	M.D.	0	No	0			Female	34	White							Married	$50,000-74,999	0	1	Associate's degree	Bachelor's degree	Yes, private insurance	3	Fr
2166780935	0	0	1	9	4	4	4	4	3	5	4	5	2	Somewhat hesitant	8	M.D.	0	No	0			Male	30	White							Married	$50,000-74,999	1	0	Bachelor's degree	Bachelor's degree	Yes, private insurance	3	FR
2166780042	0	0	1	10	1	5	1	3	5	5	2	2	2	Not at all hesitant	10	M.D.	0	No	0			Female	31	White							Married	$75,000-99,999	1	1	Bachelor's degree	Some college, but no degree	Yes, private insurance	3	Fr
2166779888	0	0	1	10	2	4	1	3	5	5	1	2	2	Not at all hesitant		M.D.	0	No	0			Female	41	White							Married	$100,000 or greater	1	1	Bachelor's degree		Yes, private insurance	3	fr
2166778615	0	0	1	8	2	1	2	2	4	5	5	4	5	Not too hesitant	10	M.D.	1	Yes, they needed a doctor	0			Female	34	White							Married	$50,000-74,999	0	1	Some college, but no degree	Bachelor's degree	Yes, private insurance	4	FR TA
2166777590	0	0	1	9	2	5	2	3	4	4	2	2	2	Not too hesitant	8	M.D.	0	Yes, they didn't need a doctor	0			Female	43	White							Married	$100,000 or greater	0	1	Graduate or professional degree	Bachelor's degree	Yes, private insurance	3	Ea
2166776751	0	0	1	10	3	4	2	4	4	5	3	3	4	Not at all hesitant	10	M.D.	0	Yes, they were hospitalized	0			Female	36	White							Married	$50,000-74,999	0	1	Some college, but no degree	Bachelor's degree	Yes, public insurance	3	za
2166774089	0	0	1	0	1	3	4	4	4	5	1	4	4	Not at all hesitant	10	M.D.	0	No	0			Female	29	White								$50,000-74,999	1	1	Some college, but no degree	Some college, but no degree	Yes, private insurance	2	Entz and Poston
2166773858	1	0	1	9	2	5	2	2	5	5	2	2	2	Not at all hesitant	8	M.D.	0	Yes, they didn't need a doctor	0			Male	34	White							Married	$100,000 or greater	1	0	Graduate or professional degree	Bachelor's degree	Yes, private insurance	5	FR
2166773679	0	0	1	8	4	5	1	4	4	4	4	4	5	Not too hesitant	9	M.D.	0	Yes, they needed a doctor	0			Female	28	White							Married	$50,000-74,999	0	1	Some college, but no degree	Some college, but no degree	Yes, private insurance	2	Franklin at Brimhal
2166773384	1	0	1	8	2	5	2	4	4	3	4	4	2	Not too hesitant	8	M.D.	0	No	0			Female	33	White							Married	$100,000 or greater	0	1	Bachelor's degree	Graduate or professional degree	Yes, private insurance	5	Za
2166773143	0	0	9	7	3	3	4	4	2	5	4	4	3	Not too hesitant	9	M.D.	1	Yes, they didn't need a doctor	0			Female	5	White							Married	$75,000-99,999	1	1	Bachelor's degree	Associate's degree	Yes, private insurance	1	Zaharis
2166772962	0	0	1	9	4	4	3	3	4	5	4	3	1	Somewhat hesitant	10	D.O.	0	No	0			Female	29	White							Married	$100,000 or greater	1	1	Bachelor's degree	Bachelor's degree	Yes, public insurance	2	EN
2166772519	0	0	1	10	1	5	1	2	5	5	2	1	1	Not at all hesitant	10	M.D.	1	Yes, they were hospitalized	0			Male	53	White							Married	$75,000-99,999	1	0	Graduate or professional degree	Bachelor's degree	Yes, private insurance	4	He
2166771667	0	0	1	5	4	3	4	4	3	4	5	5	5	Somewhat hesitant	8	D.O.	1	No	0			Male	50	White							Married	$100,000 or greater	1	0	Bachelor's degree	Some college, but no degree	Yes, public insurance	2	Za
2166770634	0	0	1	9	1	5	1	3	5	5	2	2	4	Not at all hesitant	10	M.D.	0	No	0			Female	42	White							Married	$100,000 or greater	1	1	Graduate or professional degree	Graduate or professional degree	Yes, private insurance	4	Za
2166770385	1	0	9	5	3	5	3		3	4	4	4	4	Somewhat hesitant	8	M.D.	1	No	0			Female	43	White							Married	$75,000-99,999	0	1	Associate's degree	Associate's degree	Yes, private insurance	2	Za
2166769787	0	0	1	10	3	5	1	3	4	5	1	1	1	Not at all hesitant	10	M.D.	0	No	0			Female	35	White							Divorced or separated	Less than $35,000	1	9	Some college, but no degree	No spouse/partner living with me	Yes, public insurance	4	En
2166768074	0	0	1	5	4	5	1	5	4	5	4	4	2	Not too hesitant	9	M.D.	1	Yes, they needed a doctor	0			Female	40	White							Married	$100,000 or greater	1	1	Bachelor's degree	Bachelor's degree	Yes, private insurance	2	Ea
[truncated: 18 more columns]
